# Supplementary material for: 2-[(3,5-Dimethyl-1-phenyl-1H-pyrazol-4-yl)methyl­idene]indan-1,3-dione
Source: Acta Crystallogr Sect E Struct Rep Online. 2011 Nov 25;67(Pt 12):o3419. doi: 10.1107/S1600536811049488 (PMC3239055; doi:10.1107/S1600536811049488)
Supplement: Supplementary file 1 [file e-67-o3419-sup1.cif]

##############################################################################
#                                                                            #
# This CIF contains the data in a paper accepted for publication in          #
# Acta Crystallographica Section E. It conforms to the requirements of       #
# Notes for Authors for Acta Crystallographica Section E, and has been       #
# peer reviewed under the auspices of the IUCr Commission on Journals.       #
#                                                                            #
# Full details of the Crystallographic Information File format               #
# are given in the paper "The Crystallographic Information File (CIF):       #
# a New Standard Archive File for Crystallography" by S. R. Hall, F. H.      #
# Allen and I. D. Brown [Acta Cryst. (1991), A47, 655-685].                  #
#                                                                            #
# The current version of the core CIF dictionary is obtainable from          #
# ftp://ftp.iucr.org/pub/cif_core.dic.                                       #
#                                                                            #
# Software is freely available for graphical display of the structure(s)     #
# in this CIF. For information consult the CIF software page                 #
# http://www.iucr.org/resources/cif/software.                                #
#                                                                            #
# This file may be used for bona fide research purposes within the           #
# scientific community so long as proper attribution is given to the journal # 
# article from which it was obtained.                                        #
#                                                                            #
##############################################################################
data_global
_audit_creation_method     ?
_journal_date_recd_electronic     2011-11-12
_journal_date_accepted     2011-11-19
_journal_name_full     'Acta Crystallographica, Section E'
_journal_year     2011
_journal_volume     67
_journal_issue     12
_journal_page_first     o3419
_journal_page_last     o3419
_journal_paper_category     QO
_journal_coeditor_code     HB6509
_publ_contact_author
;
Muhammad Nawaz Tahir
University of Sargodha
Department of Physics
Sargodha
Pakistan
;
_publ_contact_author_email     'dmntahir_uos@yahoo.com'
_publ_contact_author_fax     '0092 48 32 22 121'
_publ_contact_author_phone     '0092 48 92 30 914'
_publ_section_title
;
2-[(3,5-Dimethyl-1-phenyl-1<i>H</i>-pyrazol-4-yl)methylidene]indan-1,3-dione
;
loop_
    _publ_author_name
    _publ_author_address
    'Abdullah M. Asiri'
;
Department of Chemistry
Faculty of Science
King Abdulaziz University
Jeddah 21589
PO Box 80203
Saudi Arabia
and
The Center of Excellence for Advanced Materials Research
King Abdulaziz University
Jeddah 21589
PO Box 80203
Saudi Arabia
;
    'Abdulrahman O. Al-Youbi'
;
Department of Chemistry
Faculty of Science
King Abdulaziz University
Jeddah 21589
PO Box 80203
Saudi Arabia
;
    'Salman A. Khan'
;
Department of Chemistry
Faculty of Science
King Abdulaziz University
Jeddah 21589
PO Box 80203
Saudi Arabia
;
    'Tahir, M. Nawaz'
;
University of Sargodha
Department of Physics
Sargodha
Pakistan
;
data_I
_audit_creation_method     SHELXL-97
_chemical_name_systematic
;
2-[(3,5-Dimethyl-1-phenyl-1<i>H</i>-pyrazol-4-yl)methylidene]indan-1,3-dione
;
_chemical_name_common     ?
_chemical_formula_moiety     'C21 H16 N2 O2'
_chemical_formula_sum     'C21 H16 N2 O2'
_chemical_formula_iupac     'C21 H16 N2 O2'
_chemical_formula_weight     328.36
_symmetry_cell_setting     monoclinic
_symmetry_space_group_name_H-M     'C 2/c'
_symmetry_space_group_name_Hall     '-C 2yc'
loop_
    _symmetry_equiv_pos_site_id
    _symmetry_equiv_pos_as_xyz
    1 x,y,z
    2 -x,y,1/2-z
    3 -x,-y,-z
    4 x,-y,1/2+z
    5 1/2+x,1/2+y,z
    6 1/2-x,1/2+y,1/2-z
    7 1/2-x,1/2-y,-z
    8 1/2+x,1/2-y,1/2+z
_cell_length_a     14.6655(3)
_cell_length_b     7.8902(2)
_cell_length_c     28.6651(7)
_cell_angle_alpha     90
_cell_angle_beta     98.2510(10)
_cell_angle_gamma     90
_cell_volume     3282.61(13)
_cell_formula_units_Z     8
_cell_measurement_reflns_used     2106
_cell_measurement_theta_min     1.44
_cell_measurement_theta_max     25.25
_cell_measurement_temperature     296(2)
_exptl_crystal_description     prism
_exptl_crystal_colour     yellow
_exptl_crystal_size_max     0.26
_exptl_crystal_size_mid     0.23
_exptl_crystal_size_min     0.21
_exptl_crystal_density_diffrn     1.329
_exptl_crystal_density_meas     ?
_exptl_crystal_density_method     'not measured'
_exptl_crystal_F_000     1376
_exptl_absorpt_coefficient_mu     0.087
_exptl_absorpt_correction_type     multi-scan
_exptl_absorpt_process_details     '(SADABS; Bruker, 2005)'
_exptl_absorpt_correction_T_min     0.975
_exptl_absorpt_correction_T_max     0.985
_exptl_special_details     ' '
_diffrn_ambient_temperature     296(2)
_diffrn_radiation_type     MoK\a
_diffrn_radiation_wavelength     0.71073
_diffrn_radiation_source     'fine-focus sealed tube'
_diffrn_radiation_monochromator     graphite
_diffrn_measurement_device_type     'Bruker Kappa APEXII CCD'
_diffrn_measurement_method     \w
_diffrn_detector_area_resol_mean     8.00
_diffrn_reflns_number     12302
_diffrn_reflns_av_R_equivalents     0.0342
_diffrn_reflns_av_sigmaI/netI     0.0343
_diffrn_reflns_theta_min     1.44
_diffrn_reflns_theta_max     25.25
_diffrn_reflns_theta_full     25.25
_diffrn_measured_fraction_theta_max     0.999
_diffrn_measured_fraction_theta_full     0.999
_diffrn_reflns_limit_h_min     -17
_diffrn_reflns_limit_h_max     17
_diffrn_reflns_limit_k_min     -6
_diffrn_reflns_limit_k_max     9
_diffrn_reflns_limit_l_min     -34
_diffrn_reflns_limit_l_max     34
_diffrn_standards_number     0
_diffrn_standards_interval_count     ?
_diffrn_standards_interval_time     ?
_diffrn_standards_decay_%     ?
_refine_special_details
;
Refinement of <i>F</i>^2^ against ALL reflections. The weighted <i>R</i>-factor
<i>wR</i> and goodness of fit <i>S</i> are based on <i>F</i>^2^, conventional
<i>R</i>-factors <i>R</i> are based on <i>F</i>, with <i>F</i> set to zero for
negative <i>F</i>^2^. The threshold expression of <i>F</i>^2^ >
\s(<i>F</i>^2^) is used only for calculating <i>R</i>-factors(gt) <i>etc</i>.
and is not relevant to the choice of reflections for refinement.
<i>R</i>-factors based on <i>F</i>^2^ are statistically about twice as large
as those based on <i>F</i>, and <i>R</i>- factors based on ALL data will be
even larger.
;
_reflns_number_total     2970
_reflns_number_gt     2106
_reflns_threshold_expression     I>2\s(I)
_refine_ls_structure_factor_coef     Fsqd
_refine_ls_matrix_type     full
_refine_ls_R_factor_all     0.0661
_refine_ls_R_factor_gt     0.0418
_refine_ls_wR_factor_gt     0.0979
_refine_ls_wR_factor_ref     0.1121
_refine_ls_goodness_of_fit_ref     1.010
_refine_ls_restrained_S_all     1.010
_refine_ls_number_reflns     2970
_refine_ls_number_parameters     228
_refine_ls_number_restraints     0
_refine_ls_hydrogen_treatment     constr
_refine_ls_weighting_scheme     calc
_refine_ls_weighting_details
         'calc w=1/[\s^2^(Fo^2^)+(0.0522P)^2^+0.9126P] where P=(Fo^2^+2Fc^2^)/3'
_atom_sites_solution_hydrogens     geom
_atom_sites_solution_primary     direct
_atom_sites_solution_secondary     difmap
_refine_ls_shift/su_max     0.000
_refine_ls_shift/su_mean     0.000
_refine_diff_density_max     0.115
_refine_diff_density_min     -0.231
loop_
    _atom_type_symbol
    _atom_type_description
    _atom_type_scat_dispersion_real
    _atom_type_scat_dispersion_imag
    _atom_type_scat_source
    'C' 'C' 0.0033 0.0016
                         'International Tables Vol C Tables 4.2.6.8 and 6.1.1.4'
    'H' 'H' 0.0000 0.0000
                         'International Tables Vol C Tables 4.2.6.8 and 6.1.1.4'
    'N' 'N' 0.0061 0.0033
                         'International Tables Vol C Tables 4.2.6.8 and 6.1.1.4'
    'O' 'O' 0.0106 0.0060
                         'International Tables Vol C Tables 4.2.6.8 and 6.1.1.4'
_computing_data_collection     'APEX2 (Bruker, 2009)'
_computing_cell_refinement     'SAINT (Bruker, 2009)'
_computing_data_reduction     'SAINT (Bruker, 2009)'
_computing_structure_solution     'SHELXS97 (Sheldrick, 2008)'
_computing_structure_refinement     'SHELXL97 (Sheldrick, 2008)'
_computing_molecular_graphics
                  'ORTEP-3 for Windows (Farrugia, 1997) and PLATON (Spek, 2009)'
_computing_publication_material
;
WinGX (Farrugia, 1999) and PLATON (Spek, 2009)
;
loop_
    _atom_site_type_symbol
    _atom_site_label
    _atom_site_fract_x
    _atom_site_fract_y
    _atom_site_fract_z
    _atom_site_U_iso_or_equiv
    _atom_site_thermal_displace_type
    _atom_site_calc_flag
    _atom_site_refinement_flags
    _atom_site_occupancy
    _atom_site_disorder_assembly
    _atom_site_disorder_group
    O O1 0.07106(8) 0.30881(19) 0.11877(4) 0.0564(5) Uani . . 1.000 . -16
    O O2 0.23637(9) 0.04176(19) 0.00898(4) 0.0608(5) Uani . . 1.000 . -16
    N N1 0.34865(9) 0.1867(2) 0.23313(5) 0.0473(5) Uani . . 1.000 . -16
    N N2 0.25797(9) 0.1475(2) 0.23590(5) 0.0439(5) Uani . . 1.000 . -16
    C C1 0.17883(11) 0.1490(2) 0.07845(6) 0.0419(6) Uani . . 1.000 . -16
    C C2 0.09301(11) 0.2414(3) 0.08361(6) 0.0423(6) Uani . . 1.000 . -16
    C C3 0.03786(11) 0.2486(2) 0.03591(6) 0.0403(6) Uani . . 1.000 . -16
    C C4 -0.04905(12) 0.3164(3) 0.02282(6) 0.0475(6) Uani . . 1.000 . -16
    C C5 -0.08681(13) 0.3072(3) -0.02408(7) 0.0537(7) Uani . . 1.000 . -16
    C C6 -0.03758(14) 0.2345(3) -0.05695(7) 0.0557(7) Uani . . 1.000 . -16
    C C7 0.04935(13) 0.1681(3) -0.04398(6) 0.0519(7) Uani . . 1.000 . -16
    C C8 0.08677(11) 0.1748(2) 0.00319(6) 0.0414(6) Uani . . 1.000 . -16
    C C9 0.17632(12) 0.1113(3) 0.02737(6) 0.0450(6) Uani . . 1.000 . -16
    C C10 0.25407(11) 0.1176(2) 0.11037(6) 0.0441(6) Uani . . 1.000 . -16
    C C11 0.26939(11) 0.1368(2) 0.16062(6) 0.0418(6) Uani . . 1.000 . -16
    C C12 0.35529(11) 0.1768(2) 0.18786(6) 0.0441(6) Uani . . 1.000 . -16
    C C13 0.44513(12) 0.2131(3) 0.17115(7) 0.0616(8) Uani . . 1.000 . -16
    C C14 0.20881(11) 0.1150(2) 0.19334(6) 0.0418(6) Uani . . 1.000 . -16
    C C15 0.11558(11) 0.0380(3) 0.18802(6) 0.0559(7) Uani . . 1.000 . -16
    C C16 0.22738(12) 0.1517(2) 0.28101(6) 0.0440(6) Uani . . 1.000 . -16
    C C17 0.14828(13) 0.2378(3) 0.28667(7) 0.0577(8) Uani . . 1.000 . -16
    C C18 0.12018(16) 0.2438(3) 0.33060(9) 0.0709(9) Uani . . 1.000 . -16
    C C19 0.17138(19) 0.1645(3) 0.36842(8) 0.0743(10) Uani . . 1.000 . -16
    C C20 0.25092(17) 0.0804(3) 0.36263(7) 0.0682(9) Uani . . 1.000 . -16
    C C21 0.27950(13) 0.0733(3) 0.31885(6) 0.0536(7) Uani . . 1.000 . -16
    H H4 -0.08104 0.36672 0.04493 0.0570 Uiso . . 1.000 . -16
    H H5 -0.14557 0.34996 -0.03377 0.0644 Uiso . . 1.000 . -16
    H H6 -0.06392 0.23049 -0.08844 0.0668 Uiso . . 1.000 . -16
    H H7 0.08189 0.12017 -0.06624 0.0623 Uiso . . 1.000 . -16
    H H10 0.30449 0.07647 0.09756 0.0529 Uiso . . 1.000 . -16
    H H13A 0.49379 0.20906 0.19738 0.0924 Uiso . . 1.000 . -16
    H H13B 0.44309 0.32379 0.15712 0.0924 Uiso . . 1.000 . -16
    H H13C 0.45628 0.12989 0.14820 0.0924 Uiso . . 1.000 . -16
    H H15A 0.07018 0.12581 0.18772 0.0838 Uiso . . 1.000 . -16
    H H15B 0.11146 -0.03737 0.21392 0.0838 Uiso . . 1.000 . -16
    H H15C 0.10477 -0.02420 0.15897 0.0838 Uiso . . 1.000 . -16
    H H17 0.11393 0.29166 0.26111 0.0693 Uiso . . 1.000 . -16
    H H18 0.06657 0.30145 0.33466 0.0850 Uiso . . 1.000 . -16
    H H19 0.15205 0.16794 0.39792 0.0891 Uiso . . 1.000 . -16
    H H20 0.28568 0.02796 0.38831 0.0818 Uiso . . 1.000 . -16
    H H21 0.33335 0.01622 0.31488 0.0643 Uiso . . 1.000 . -16
loop_
    _atom_site_aniso_label
    _atom_site_aniso_U_11
    _atom_site_aniso_U_22
    _atom_site_aniso_U_33
    _atom_site_aniso_U_12
    _atom_site_aniso_U_13
    _atom_site_aniso_U_23
    O1 0.0561(8) 0.0723(10) 0.0421(7) 0.0083(7) 0.0117(6) -0.0049(7)
    O2 0.0533(8) 0.0730(11) 0.0585(8) 0.0118(7) 0.0158(6) -0.0066(7)
    N1 0.0349(8) 0.0581(11) 0.0483(9) -0.0067(7) 0.0035(6) -0.0007(8)
    N2 0.0348(8) 0.0530(10) 0.0433(8) -0.0046(7) 0.0032(6) 0.0014(7)
    C1 0.0384(9) 0.0464(11) 0.0407(9) -0.0030(8) 0.0053(7) 0.0007(9)
    C2 0.0416(10) 0.0472(12) 0.0390(10) -0.0033(8) 0.0087(8) 0.0025(9)
    C3 0.0412(10) 0.0400(11) 0.0402(10) -0.0041(8) 0.0076(7) 0.0044(8)
    C4 0.0455(10) 0.0516(13) 0.0465(10) 0.0007(9) 0.0106(8) 0.0068(9)
    C5 0.0453(11) 0.0605(14) 0.0532(12) 0.0008(10) -0.0001(9) 0.0100(10)
    C6 0.0595(12) 0.0637(15) 0.0407(10) -0.0042(11) -0.0038(9) 0.0023(10)
    C7 0.0575(12) 0.0560(14) 0.0424(10) -0.0013(10) 0.0076(9) -0.0030(9)
    C8 0.0417(10) 0.0424(12) 0.0402(10) -0.0053(8) 0.0062(7) 0.0013(8)
    C9 0.0428(10) 0.0458(12) 0.0476(10) -0.0032(9) 0.0103(8) -0.0001(9)
    C10 0.0392(10) 0.0460(12) 0.0474(10) -0.0028(8) 0.0073(8) -0.0007(9)
    C11 0.0359(9) 0.0448(12) 0.0436(10) -0.0005(8) 0.0020(7) 0.0018(8)
    C12 0.0369(9) 0.0488(12) 0.0463(10) -0.0027(8) 0.0045(7) 0.0022(9)
    C13 0.0403(10) 0.0857(17) 0.0585(12) -0.0126(11) 0.0060(9) 0.0028(11)
    C14 0.0341(9) 0.0442(12) 0.0456(10) -0.0015(8) 0.0006(7) 0.0042(9)
    C15 0.0423(10) 0.0678(15) 0.0557(11) -0.0129(10) 0.0009(8) 0.0091(11)
    C16 0.0419(10) 0.0437(12) 0.0471(10) -0.0080(9) 0.0089(8) -0.0040(9)
    C17 0.0499(12) 0.0578(14) 0.0670(13) -0.0009(10) 0.0136(10) 0.0003(11)
    C18 0.0641(14) 0.0630(16) 0.0935(18) -0.0102(12) 0.0383(13) -0.0158(14)
    C19 0.1054(19) 0.0613(16) 0.0645(15) -0.0224(14) 0.0406(14) -0.0123(13)
    C20 0.0982(18) 0.0600(16) 0.0470(12) -0.0066(13) 0.0127(11) -0.0033(11)
    C21 0.0598(12) 0.0527(13) 0.0483(11) 0.0012(10) 0.0073(9) -0.0045(10)
_geom_special_details
;
Bond distances, angles <i>etc</i>. have been calculated using the rounded
fractional coordinates. All su's are estimated from the variances of the
(full) variance-covariance matrix. The cell e.s.d.'s are taken into account in
the estimation of distances, angles and torsion angles
;
loop_
    _geom_bond_atom_site_label_1
    _geom_bond_atom_site_label_2
    _geom_bond_site_symmetry_1
    _geom_bond_site_symmetry_2
    _geom_bond_distance
    _geom_bond_publ_flag
    O1 C2 . . 1.223(2) no
    O2 C9 . . 1.220(2) no
    N1 N2 . . 1.3787(19) no
    N1 C12 . . 1.318(2) no
    N2 C14 . . 1.350(2) no
    N2 C16 . . 1.429(2) no
    C1 C2 . . 1.480(2) no
    C1 C9 . . 1.489(2) no
    C1 C10 . . 1.351(2) no
    C2 C3 . . 1.487(2) no
    C3 C4 . . 1.384(2) no
    C3 C8 . . 1.388(2) no
    C4 C5 . . 1.381(3) no
    C5 C6 . . 1.390(3) no
    C6 C7 . . 1.379(3) no
    C7 C8 . . 1.385(2) no
    C8 C9 . . 1.482(2) no
    C10 C11 . . 1.434(2) no
    C11 C12 . . 1.419(2) no
    C11 C14 . . 1.392(2) no
    C12 C13 . . 1.493(2) no
    C14 C15 . . 1.484(2) no
    C16 C17 . . 1.374(3) no
    C16 C21 . . 1.380(3) no
    C17 C18 . . 1.381(3) no
    C18 C19 . . 1.377(3) no
    C19 C20 . . 1.373(4) no
    C20 C21 . . 1.380(3) no
    C4 H4 . . 0.9300 no
    C5 H5 . . 0.9300 no
    C6 H6 . . 0.9300 no
    C7 H7 . . 0.9300 no
    C10 H10 . . 0.9300 no
    C13 H13A . . 0.9600 no
    C13 H13B . . 0.9600 no
    C13 H13C . . 0.9600 no
    C15 H15A . . 0.9600 no
    C15 H15B . . 0.9600 no
    C15 H15C . . 0.9600 no
    C17 H17 . . 0.9300 no
    C18 H18 . . 0.9300 no
    C19 H19 . . 0.9300 no
    C20 H20 . . 0.9300 no
    C21 H21 . . 0.9300 no
loop_
    _geom_angle_atom_site_label_1
    _geom_angle_atom_site_label_2
    _geom_angle_atom_site_label_3
    _geom_angle_site_symmetry_1
    _geom_angle_site_symmetry_2
    _geom_angle_site_symmetry_3
    _geom_angle
    _geom_angle_publ_flag
    N2 N1 C12 . . . 104.58(13) no
    N1 N2 C14 . . . 112.65(13) no
    N1 N2 C16 . . . 118.54(13) no
    C14 N2 C16 . . . 128.77(14) no
    C2 C1 C9 . . . 107.17(14) no
    C2 C1 C10 . . . 130.24(16) no
    C9 C1 C10 . . . 122.11(15) no
    O1 C2 C1 . . . 128.67(16) no
    O1 C2 C3 . . . 124.66(16) no
    C1 C2 C3 . . . 106.57(14) no
    C2 C3 C4 . . . 128.51(16) no
    C2 C3 C8 . . . 109.87(14) no
    C4 C3 C8 . . . 121.62(16) no
    C3 C4 C5 . . . 117.97(17) no
    C4 C5 C6 . . . 120.46(18) no
    C5 C6 C7 . . . 121.59(18) no
    C6 C7 C8 . . . 118.03(17) no
    C3 C8 C7 . . . 120.32(16) no
    C3 C8 C9 . . . 109.58(15) no
    C7 C8 C9 . . . 130.10(16) no
    O2 C9 C1 . . . 126.67(16) no
    O2 C9 C8 . . . 126.62(16) no
    C1 C9 C8 . . . 106.71(15) no
    C1 C10 C11 . . . 130.99(16) no
    C10 C11 C12 . . . 125.10(15) no
    C10 C11 C14 . . . 129.85(15) no
    C12 C11 C14 . . . 105.00(15) no
    N1 C12 C11 . . . 111.71(14) no
    N1 C12 C13 . . . 119.87(15) no
    C11 C12 C13 . . . 128.37(16) no
    N2 C14 C11 . . . 106.01(14) no
    N2 C14 C15 . . . 122.38(15) no
    C11 C14 C15 . . . 130.47(15) no
    N2 C16 C17 . . . 119.90(16) no
    N2 C16 C21 . . . 119.37(16) no
    C17 C16 C21 . . . 120.70(17) no
    C16 C17 C18 . . . 119.49(19) no
    C17 C18 C19 . . . 120.1(2) no
    C18 C19 C20 . . . 120.1(2) no
    C19 C20 C21 . . . 120.3(2) no
    C16 C21 C20 . . . 119.35(19) no
    C3 C4 H4 . . . 121.00 no
    C5 C4 H4 . . . 121.00 no
    C4 C5 H5 . . . 120.00 no
    C6 C5 H5 . . . 120.00 no
    C5 C6 H6 . . . 119.00 no
    C7 C6 H6 . . . 119.00 no
    C6 C7 H7 . . . 121.00 no
    C8 C7 H7 . . . 121.00 no
    C1 C10 H10 . . . 115.00 no
    C11 C10 H10 . . . 115.00 no
    C12 C13 H13A . . . 109.00 no
    C12 C13 H13B . . . 109.00 no
    C12 C13 H13C . . . 109.00 no
    H13A C13 H13B . . . 109.00 no
    H13A C13 H13C . . . 109.00 no
    H13B C13 H13C . . . 109.00 no
    C14 C15 H15A . . . 109.00 no
    C14 C15 H15B . . . 109.00 no
    C14 C15 H15C . . . 109.00 no
    H15A C15 H15B . . . 109.00 no
    H15A C15 H15C . . . 109.00 no
    H15B C15 H15C . . . 109.00 no
    C16 C17 H17 . . . 120.00 no
    C18 C17 H17 . . . 120.00 no
    C17 C18 H18 . . . 120.00 no
    C19 C18 H18 . . . 120.00 no
    C18 C19 H19 . . . 120.00 no
    C20 C19 H19 . . . 120.00 no
    C19 C20 H20 . . . 120.00 no
    C21 C20 H20 . . . 120.00 no
    C16 C21 H21 . . . 120.00 no
    C20 C21 H21 . . . 120.00 no
loop_
    _geom_torsion_atom_site_label_1
    _geom_torsion_atom_site_label_2
    _geom_torsion_atom_site_label_3
    _geom_torsion_atom_site_label_4
    _geom_torsion_site_symmetry_1
    _geom_torsion_site_symmetry_2
    _geom_torsion_site_symmetry_3
    _geom_torsion_site_symmetry_4
    _geom_torsion
    _geom_torsion_publ_flag
    C12 N1 N2 C14 . . . . -0.43(19) no
    C12 N1 N2 C16 . . . . -178.29(15) no
    N2 N1 C12 C11 . . . . 1.86(19) no
    N2 N1 C12 C13 . . . . 179.52(16) no
    N1 N2 C14 C11 . . . . -1.14(19) no
    N1 N2 C14 C15 . . . . 167.82(16) no
    C16 N2 C14 C11 . . . . 176.44(16) no
    C16 N2 C14 C15 . . . . -14.6(3) no
    N1 N2 C16 C17 . . . . 130.59(19) no
    N1 N2 C16 C21 . . . . -47.4(2) no
    C14 N2 C16 C17 . . . . -46.9(3) no
    C14 N2 C16 C21 . . . . 135.2(2) no
    C9 C1 C2 O1 . . . . -173.0(2) no
    C9 C1 C2 C3 . . . . 3.3(2) no
    C10 C1 C2 O1 . . . . -0.9(4) no
    C10 C1 C2 C3 . . . . 175.33(17) no
    C2 C1 C9 O2 . . . . 177.3(2) no
    C2 C1 C9 C8 . . . . -2.7(2) no
    C10 C1 C9 O2 . . . . 4.5(3) no
    C10 C1 C9 C8 . . . . -175.48(16) no
    C2 C1 C10 C11 . . . . 12.2(3) no
    C9 C1 C10 C11 . . . . -176.81(18) no
    O1 C2 C3 C4 . . . . -6.1(3) no
    O1 C2 C3 C8 . . . . 173.65(19) no
    C1 C2 C3 C4 . . . . 177.46(18) no
    C1 C2 C3 C8 . . . . -2.8(2) no
    C2 C3 C4 C5 . . . . -179.6(2) no
    C8 C3 C4 C5 . . . . 0.7(3) no
    C2 C3 C8 C7 . . . . -179.42(18) no
    C2 C3 C8 C9 . . . . 1.1(2) no
    C4 C3 C8 C7 . . . . 0.4(3) no
    C4 C3 C8 C9 . . . . -179.10(18) no
    C3 C4 C5 C6 . . . . -1.2(3) no
    C4 C5 C6 C7 . . . . 0.7(4) no
    C5 C6 C7 C8 . . . . 0.3(3) no
    C6 C7 C8 C3 . . . . -0.8(3) no
    C6 C7 C8 C9 . . . . 178.5(2) no
    C3 C8 C9 O2 . . . . -179.0(2) no
    C3 C8 C9 C1 . . . . 1.0(2) no
    C7 C8 C9 O2 . . . . 1.7(4) no
    C7 C8 C9 C1 . . . . -178.41(19) no
    C1 C10 C11 C12 . . . . -148.87(18) no
    C1 C10 C11 C14 . . . . 34.2(3) no
    C10 C11 C12 N1 . . . . 179.86(16) no
    C10 C11 C12 C13 . . . . 2.4(3) no
    C14 C11 C12 N1 . . . . -2.57(19) no
    C14 C11 C12 C13 . . . . -180.00(19) no
    C10 C11 C14 N2 . . . . 179.55(16) no
    C10 C11 C14 C15 . . . . 11.8(3) no
    C12 C11 C14 N2 . . . . 2.13(18) no
    C12 C11 C14 C15 . . . . -165.60(18) no
    N2 C16 C17 C18 . . . . -178.80(19) no
    C21 C16 C17 C18 . . . . -0.9(3) no
    N2 C16 C21 C20 . . . . 178.66(19) no
    C17 C16 C21 C20 . . . . 0.7(3) no
    C16 C17 C18 C19 . . . . 0.2(3) no
    C17 C18 C19 C20 . . . . 0.5(4) no
    C18 C19 C20 C21 . . . . -0.7(4) no
    C19 C20 C21 C16 . . . . 0.1(3) no
loop_
    _geom_hbond_atom_site_label_D
    _geom_hbond_atom_site_label_H
    _geom_hbond_atom_site_label_A
    _geom_hbond_site_symmetry_A
    _geom_hbond_distance_DH
    _geom_hbond_distance_HA
    _geom_hbond_distance_DA
    _geom_hbond_angle_DHA
    _geom_hbond_publ_flag
    C18 H18 O1 2_555 0.93 2.58 3.377(3) 145 yes
_iucr_refine_instructions_details
;
TITL NAS8_0m in C2/c
CELL 0.71073 14.6655 7.8902 28.6651 90.000 98.251 90.000
ZERR 8.00 0.0003 0.0002 0.0007 0.000 0.001 0.000
LATT 7
SYMM -x, y, -z+1/2
SFAC C  H  N  O
UNIT 168  128  16  16
L.S. 40
OMIT -3 50.5
ACTA
BOND $H
HTAB
CONF
LIST 4
FMAP 2
PLAN 10
MPLA 6 C16 C17 C18 C19 C20 C21
MPLA 12 C1 C2 C3 C4 C5 C6 C7 C8 C9 C10 O1 O2
MPLA 7 C11 C12 C13 C14 C15 N1 N2
MPLA 6 C16 C17 C18 C19 C20 C21
TEMP 23.000
WGHT    0.052200    0.912600
FVAR       0.09880
O1    4    0.071058    0.308814    0.118770    11.00000    0.05613    0.07229 =
         0.04207   -0.00494    0.01174    0.00832
O2    4    0.236374    0.041762    0.008982    11.00000    0.05330    0.07302 =
         0.05847   -0.00657    0.01576    0.01183
N1    3    0.348654    0.186716    0.233130    11.00000    0.03492    0.05806 =
         0.04830   -0.00074    0.00352   -0.00666
N2    3    0.257968    0.147488    0.235901    11.00000    0.03478    0.05300 =
         0.04330    0.00141    0.00318   -0.00455
C1    1    0.178829    0.149032    0.078448    11.00000    0.03839    0.04644 =
         0.04072    0.00072    0.00533   -0.00300
C2    1    0.093014    0.241353    0.083605    11.00000    0.04157    0.04718 =
         0.03901    0.00247    0.00874   -0.00331
C3    1    0.037864    0.248578    0.035907    11.00000    0.04117    0.03995 =
         0.04020    0.00435    0.00757   -0.00413
C4    1   -0.049049    0.316442    0.022816    11.00000    0.04553    0.05156 =
         0.04649    0.00680    0.01060    0.00069
AFIX  43
H4    2   -0.081041    0.366720    0.044935    11.00000   -1.20000
AFIX   0
C5    1   -0.086807    0.307219   -0.024085    11.00000    0.04527    0.06047 =
         0.05318    0.00998   -0.00007    0.00078
AFIX  43
H5    2   -0.145574    0.349964   -0.033766    11.00000   -1.20000
AFIX   0
C6    1   -0.037583    0.234462   -0.056952    11.00000    0.05953    0.06368 =
         0.04066    0.00233   -0.00378   -0.00422
AFIX  43
H6    2   -0.063917    0.230490   -0.088442    11.00000   -1.20000
AFIX   0
C7    1    0.049352    0.168045   -0.043982    11.00000    0.05754    0.05597 =
         0.04240   -0.00297    0.00756   -0.00129
AFIX  43
H7    2    0.081888    0.120175   -0.066242    11.00000   -1.20000
AFIX   0
C8    1    0.086767    0.174755    0.003186    11.00000    0.04172    0.04242 =
         0.04015    0.00128    0.00623   -0.00525
C9    1    0.176323    0.111326    0.027368    11.00000    0.04278    0.04580 =
         0.04756   -0.00006    0.01026   -0.00319
C10   1    0.254069    0.117570    0.110375    11.00000    0.03922    0.04602 =
         0.04741   -0.00069    0.00730   -0.00277
AFIX  43
H10   2    0.304493    0.076466    0.097562    11.00000   -1.20000
AFIX   0
C11   1    0.269388    0.136761    0.160616    11.00000    0.03593    0.04483 =
         0.04355    0.00179    0.00204   -0.00051
C12   1    0.355290    0.176747    0.187859    11.00000    0.03686    0.04880 =
         0.04630    0.00223    0.00449   -0.00273
C13   1    0.445130    0.213117    0.171151    11.00000    0.04030    0.08571 =
         0.05846    0.00280    0.00597   -0.01255
AFIX 137
H13A  2    0.493787    0.209063    0.197382    11.00000   -1.50000
H13B  2    0.443091    0.323787    0.157124    11.00000   -1.50000
H13C  2    0.456282    0.129889    0.148202    11.00000   -1.50000
AFIX   0
C14   1    0.208814    0.114946    0.193337    11.00000    0.03405    0.04415 =
         0.04556    0.00423    0.00056   -0.00151
C15   1    0.115580    0.038006    0.188017    11.00000    0.04225    0.06783 =
         0.05572    0.00914    0.00089   -0.01293
AFIX 137
H15A  2    0.070184    0.125806    0.187722    11.00000   -1.50000
H15B  2    0.111461   -0.037370    0.213921    11.00000   -1.50000
H15C  2    0.104772   -0.024200    0.158966    11.00000   -1.50000
AFIX   0
C16   1    0.227380    0.151686    0.281008    11.00000    0.04194    0.04372 =
         0.04712   -0.00402    0.00889   -0.00804
C17   1    0.148278    0.237810    0.286668    11.00000    0.04994    0.05778 =
         0.06696    0.00029    0.01355   -0.00089
AFIX  43
H17   2    0.113933    0.291659    0.261114    11.00000   -1.20000
AFIX   0
C18   1    0.120181    0.243773    0.330602    11.00000    0.06408    0.06296 =
         0.09345   -0.01578    0.03828   -0.01018
AFIX  43
H18   2    0.066575    0.301445    0.334660    11.00000   -1.20000
AFIX   0
C19   1    0.171383    0.164485    0.368422    11.00000    0.10537    0.06125 =
         0.06454   -0.01230    0.04062   -0.02239
AFIX  43
H19   2    0.152048    0.167939    0.397919    11.00000   -1.20000
AFIX   0
C20   1    0.250919    0.080371    0.362629    11.00000    0.09817    0.06000 =
         0.04695   -0.00331    0.01267   -0.00662
AFIX  43
H20   2    0.285681    0.027963    0.388305    11.00000   -1.20000
AFIX   0
C21   1    0.279504    0.073270    0.318847    11.00000    0.05978    0.05265 =
         0.04829   -0.00447    0.00734    0.00119
AFIX  43
H21   2    0.333348    0.016222    0.314877    11.00000   -1.20000
HKLF 4
REM  NAS8_0m in C2/c
REM R1 =  0.0418 for   2106 Fo > 4sig(Fo)  and  0.0661 for all   2970 data
REM    228 parameters refined using      0 restraints
END
WGHT      0.0522      0.9125
REM Highest difference peak  0.115,  deepest hole -0.231,  1-sigma level  0.034
Q1    1   0.0660  0.0808  0.1600  11.00000  0.05    0.12
Q2    1   0.0143  0.4238  0.1223  11.00000  0.05    0.11
Q3    1   0.4882  0.3372  0.1886  11.00000  0.05    0.11
Q4    1   0.3830  0.2596  0.2533  11.00000  0.05    0.11
Q5    1   0.1151  0.3895  0.2489  11.00000  0.05    0.10
Q6    1   0.0243 -0.0010  0.1029  11.00000  0.05    0.10
Q7    1   0.0624  0.4085  0.3186  11.00000  0.05    0.10
Q8    1   0.3035  0.1375  0.0893  11.00000  0.05    0.10
Q9    1  -0.1009  0.1620 -0.0867  11.00000  0.05    0.10
Q10   1   0.2283  0.1920  0.1699  11.00000  0.05    0.10
;
