# Supplementary material for: 2-[(3,5-Dimethyl-1-phenyl-1H-pyrazol-4-yl)methyl­idene]indan-1,3-dione
Source: Acta Crystallogr Sect E Struct Rep Online. 2011 Nov 25;67(Pt 12):o3419. doi: 10.1107/S1600536811049488 (PMC3239055; doi:10.1107/S1600536811049488)
Supplement: Supplementary file 2 [file e-67-o3419-Isup2.hkl]

#
# h,k,l, Fc-squared, Fo-squared, sigma(Fo-squared) and status flag
#
data_I
_shelx_title ' NAS8_0m in C2/c'
_shelx_refln_list_code          4
_shelx_F_calc_maximum      325.85
_exptl_crystal_F_000      1376.00
_reflns_d_resolution_high  0.8331
 
loop_
 _symmetry_equiv_pos_as_xyz
 'x, y, z'
 '-x, y, -z+1/2'
 'x+1/2, y+1/2, z'
 '-x+1/2, y+1/2, -z+1/2'
 '-x, -y, -z'
 'x, -y, z-1/2'
 '-x+1/2, -y+1/2, -z'
 'x+1/2, -y+1/2, z-1/2'
 
_cell_length_a    14.6655
_cell_length_b     7.8902
_cell_length_c    28.6651
_cell_angle_alpha  90.000
_cell_angle_beta   98.251
_cell_angle_gamma  90.000
 
_shelx_F_squared_multiplier     1.000
 
loop_
 _refln_index_h
 _refln_index_k
 _refln_index_l
 _refln_F_squared_calc
 _refln_F_squared_meas
 _refln_F_squared_sigma
 _refln_observed_status
   2   0   0    28208.66    25048.50    340.58 o
   4   0   0     1775.52     1780.94     31.74 o
   6   0   0    28602.81    28642.81    444.54 o
   8   0   0        0.56       -2.49      8.12 o
  10   0   0     8113.57     8447.92    189.02 o
  12   0   0      397.77      506.71     36.65 o
  14   0   0      153.90      106.77     28.17 o
  16   0   0       91.44       45.61     19.88 o
   1   1   0     1378.52     1103.08     15.37 o
   3   1   0     4035.01     3866.22     31.94 o
   5   1   0      122.97      112.79      5.56 o
   7   1   0        4.21       24.04      5.73 o
   9   1   0      110.68      134.67      9.39 o
  11   1   0      519.21      503.28     25.12 o
  13   1   0      498.06      464.49     32.50 o
  15   1   0       14.78        7.48     10.93 o
  17   1   0       43.49       41.66     14.28 o
   0   2   0    98068.04    90228.88   1414.04 o
   2   2   0    42167.77    40318.61    386.17 o
   4   2   0     9998.10    10134.85     83.33 o
   6   2   0        0.08       -5.75      3.83 o
   8   2   0     3467.76     3439.92     46.71 o
  10   2   0     2030.32     2183.49     37.04 o
  12   2   0        2.74        6.66      6.61 o
  14   2   0       36.72       58.72     13.19 o
  16   2   0      220.92      247.35     23.35 o
   1   3   0     2115.31     1913.67     34.73 o
   3   3   0      397.02      411.37     12.98 o
   5   3   0     3738.52     3775.30     51.12 o
   7   3   0       28.10       15.72      6.02 o
   9   3   0      112.25      122.42     11.27 o
  11   3   0     1509.78     1425.03     47.15 o
  13   3   0      533.01      528.88     30.34 o
  15   3   0        3.80       -8.37     10.28 o
   0   4   0     1838.59     1990.10     60.73 o
   2   4   0    17976.88    17798.24    226.81 o
   4   4   0     5445.20     5328.93     86.30 o
   6   4   0      129.58      130.36     11.51 o
   8   4   0        8.22        9.30     11.22 o
  10   4   0        8.01       32.49     13.71 o
  12   4   0      587.95      576.02     52.71 o
  14   4   0        6.42       14.07     14.43 o
   1   5   0      938.29      898.32     30.02 o
   3   5   0      104.30      134.78     14.82 o
   5   5   0        7.25        5.36      6.53 o
   7   5   0        4.45       -6.71      8.11 o
   9   5   0      939.50     1025.47     41.65 o
  11   5   0       47.57       81.11     21.53 o
  13   5   0        0.46       12.37     15.35 o
   0   6   0      524.25      516.65     40.49 o
   2   6   0       11.24        4.41     10.49 o
   4   6   0      164.52      177.73     22.92 o
   6   6   0        0.31       -1.22     10.15 o
   8   6   0      103.56       91.18     25.61 o
  10   6   0      128.50      124.22     32.42 o
  12   6   0      145.56      149.17     30.00 o
   1   7   0      172.99      159.80     22.29 o
   3   7   0      100.64       88.27     19.69 o
   5   7   0      109.36      115.52     24.63 o
   7   7   0      186.10      134.79     28.68 o
   9   7   0       89.88       91.25     20.65 o
  11   7   0       30.90       50.26     43.03 o
   0   8   0       14.20       -5.12     23.56 o
   2   8   0      171.23       86.85     55.32 o
   4   8   0      163.88      144.57     31.24 o
   6   8   0        8.90       12.50     19.83 o
   8   8   0       33.06       63.10     24.79 o
   1   9   0        6.38       -3.04     20.13 o
   3   9   0       41.21       39.98     30.22 o
   5   9   0       13.59       14.23     22.40 o
 -17   1   1       12.91       15.13     13.30 o
 -15   1   1       73.12       63.59     13.88 o
 -13   1   1      831.25      706.69     42.58 o
 -11   1   1     2620.65     2531.01     54.38 o
  -9   1   1     1195.58     1220.46     26.20 o
  -7   1   1      440.72      526.09     22.29 o
  -5   1   1     7739.49     7770.62     70.80 o
  -3   1   1     7288.32     6816.23     51.61 o
  -1   1   1     4703.44     4231.13     43.01 o
   1   1   1    17489.15    16530.12    158.23 o
   3   1   1     1353.73     1194.04     17.18 o
   5   1   1      520.28      590.81     14.17 o
   7   1   1      207.45      252.80      9.69 o
   9   1   1       16.26       11.18      5.88 o
  11   1   1      126.16       96.98     14.59 o
  13   1   1        6.62        8.01      9.56 o
  15   1   1        0.58       -7.73     10.08 o
  17   1   1        0.48       -9.53     11.39 o
 -16   2   1        2.94        3.21     11.25 o
 -14   2   1        6.73       20.07     11.47 o
 -12   2   1      105.43       75.69      9.95 o
 -10   2   1       76.61       79.73      8.27 o
  -8   2   1     3776.88     3821.76     48.65 o
  -6   2   1     2592.41     2945.78     33.76 o
  -4   2   1     3344.33     3265.26     30.56 o
  -2   2   1   106179.52   100173.27    907.81 o
   0   2   1    99185.95    91724.25    932.80 o
   2   2   1    22862.99    21611.71    197.36 o
   4   2   1     9098.15     9307.22     84.51 o
   6   2   1      160.94      153.43      7.71 o
   8   2   1     1506.20     1610.38     24.58 o
  10   2   1     2836.77     2975.88     63.10 o
  12   2   1      650.34      581.63     29.33 o
  14   2   1        0.31        3.33     12.35 o
  16   2   1      121.56      120.83     18.72 o
 -15   3   1      289.59      332.09     26.25 o
 -13   3   1      419.02      432.82     27.64 o
 -11   3   1      159.48      182.38     18.63 o
  -9   3   1      928.48      914.59     27.39 o
  -7   3   1       10.56       -1.59      5.91 o
  -5   3   1      803.84      849.47     18.39 o
  -3   3   1     3757.34     3570.46     45.47 o
  -1   3   1     4934.95     4761.62     68.73 o
   1   3   1     1842.03     1880.72     30.96 o
   3   3   1      416.17      400.47     16.57 o
   5   3   1       43.24       33.18      5.77 o
   7   3   1        0.43       -0.27      5.32 o
   9   3   1       24.75       51.91      7.37 o
  11   3   1       24.18       50.69     18.93 o
  13   3   1       13.86       13.37     10.69 o
  15   3   1       14.59        9.25     11.83 o
 -14   4   1       64.73       45.23     18.07 o
 -12   4   1       12.95       29.91     14.01 o
 -10   4   1       57.88       58.63     15.10 o
  -8   4   1      194.54      162.53     18.36 o
  -6   4   1     1779.89     1667.34     32.24 o
  -4   4   1     6154.15     6202.40     87.93 o
  -2   4   1      733.11      720.01     29.13 o
   0   4   1      696.84      648.93     24.38 o
   2   4   1      350.58      416.65     57.08 o
   4   4   1      392.67      381.61     26.20 o
   6   4   1     1586.63     1656.09     46.58 o
   8   4   1       85.19      116.58     17.30 o
  10   4   1     2021.70     1935.16     62.55 o
  12   4   1      562.30      607.48     39.36 o
  14   4   1       17.26       15.46     15.09 o
 -13   5   1       12.81       26.45     16.20 o
 -11   5   1      315.21      308.35     28.18 o
  -9   5   1       35.58       60.17     15.76 o
  -7   5   1     1334.21     1295.91     31.25 o
  -5   5   1     1715.63     1729.00     32.82 o
  -3   5   1      188.74      204.15     17.49 o
  -1   5   1     1247.14     1242.33     40.86 o
   1   5   1        2.38       -8.69      8.73 o
   3   5   1       78.04       50.74     14.12 o
   5   5   1      712.13      713.56     27.21 o
   7   5   1      502.44      466.10     51.67 o
   9   5   1      120.06      145.81     21.44 o
  11   5   1       42.61       62.84     17.77 o
  13   5   1        9.07       -1.52     13.78 o
 -12   6   1        5.88        9.88     18.38 o
 -10   6   1      237.18      211.34     30.92 o
  -8   6   1      587.33      535.22     35.36 o
  -6   6   1      451.40      483.67     27.80 o
  -4   6   1     2448.99     2369.95     56.71 o
  -2   6   1      878.58      845.01     34.93 o
   0   6   1      214.41      185.29     18.42 o
   2   6   1      442.55      472.96     31.32 o
   4   6   1      811.25      726.15     32.19 o
   6   6   1      436.70      430.45     32.45 o
   8   6   1      401.77      410.90     37.93 o
  10   6   1      119.58      121.73     21.70 o
  12   6   1      118.75       83.92     25.10 o
 -11   7   1       44.29       28.36     19.52 o
  -9   7   1        0.01        3.52     19.10 o
  -7   7   1        3.41       -2.90     16.61 o
  -5   7   1        3.28       29.71     18.11 o
  -3   7   1      128.14      140.42     23.92 o
  -1   7   1       58.79       60.33     16.64 o
   1   7   1      180.70      124.84     20.64 o
   3   7   1      385.54      424.70     70.40 o
   5   7   1        1.47      -18.91     12.61 o
   7   7   1      499.14      495.71     84.51 o
   9   7   1       41.94       81.89     24.61 o
  11   7   1        7.20        7.22     20.56 o
  -8   8   1        8.37       49.79     23.77 o
  -6   8   1       26.22       43.01     23.53 o
  -4   8   1       48.60       60.95     23.18 o
  -2   8   1      165.77      125.53     27.10 o
   0   8   1       69.08       57.30     22.01 o
   2   8   1       14.28        6.54     17.74 o
   4   8   1      127.51      177.29     31.85 o
   6   8   1        9.34      -16.63     21.51 o
   8   8   1       87.11       78.40     26.43 o
  -5   9   1       84.01       44.34     25.32 o
  -3   9   1       72.38       77.51     47.12 o
  -1   9   1        4.49        9.73     19.56 o
   1   9   1      372.43      388.26     65.56 o
   3   9   1      192.02      201.62     35.72 o
   5   9   1       78.15       95.82     28.95 o
 -16   0   2       71.41       93.86     35.85 o
 -14   0   2     1433.89     1290.22     55.27 o
 -12   0   2     3379.57     3187.38     91.31 o
 -10   0   2      130.79      136.48     27.15 o
  -8   0   2    24676.41    26072.98    510.14 o
  -6   0   2      271.22      266.11     12.79 o
  -4   0   2     9249.96     9418.08    118.28 o
  -2   0   2    66804.84    59038.02    723.98 o
   0   0   2        0.43       -1.33      0.89 o
   2   0   2    46328.69    41221.66    558.30 o
   4   0   2       24.01       17.47      4.42 o
   6   0   2     5790.81     5657.75     98.46 o
   8   0   2     2202.99     2787.16    119.34 o
  10   0   2     2033.07     2017.19     65.61 o
  12   0   2      462.03      430.95     35.68 o
  14   0   2     1380.82     1255.77     57.34 o
  16   0   2       49.95       58.76     20.28 o
 -17   1   2       54.89       59.66     14.68 o
 -15   1   2      564.38      564.98     44.51 o
 -13   1   2      658.98      645.34     27.92 o
 -11   1   2        5.25        6.04      7.72 o
  -9   1   2        0.30       -2.17      4.90 o
  -7   1   2      267.80      213.84     12.42 o
  -5   1   2     1327.13     1314.09     14.75 o
  -3   1   2     1677.63     1684.89     15.41 o
  -1   1   2     4630.31     4252.93     55.58 o
   1   1   2      399.79      302.84      8.36 o
   3   1   2     2437.96     2363.18     27.64 o
   5   1   2     4513.36     4487.77     47.04 o
   7   1   2        4.49        9.92      4.67 o
   9   1   2      581.16      579.02     20.22 o
  11   1   2      204.93      191.22     16.94 o
  13   1   2      190.55      198.79     25.58 o
  15   1   2        8.49        0.49     10.51 o
  17   1   2       20.98       -3.31     13.31 o
 -16   2   2        1.36       -9.05     10.48 o
 -14   2   2       50.54       61.69     13.64 o
 -12   2   2        4.90        3.63      7.22 o
 -10   2   2       11.36        9.77      5.89 o
  -8   2   2     4196.20     4464.58     55.52 o
  -6   2   2       68.92       74.64      5.04 o
  -4   2   2     5619.27     5530.48     48.39 o
  -2   2   2     9395.94     9364.90    100.53 o
   0   2   2      550.82      463.01     14.01 o
   2   2   2    43109.62    41638.99    396.33 o
   4   2   2     4583.71     4327.05     48.15 o
   6   2   2     4601.03     5079.13     57.18 o
   8   2   2     1318.44     1401.77     27.59 o
  10   2   2     3564.72     3498.61     53.50 o
  12   2   2     1072.12      946.14     51.46 o
  14   2   2      734.59      722.35     42.88 o
  16   2   2      120.98       98.80     18.20 o
 -15   3   2       35.21       44.08     13.09 o
 -13   3   2       13.31       -7.58      9.36 o
 -11   3   2        4.71        0.80     10.79 o
  -9   3   2       15.83       12.09      8.58 o
  -7   3   2     2153.48     2114.08     31.91 o
  -5   3   2      146.10      157.84      8.36 o
  -3   3   2    10305.30    10489.11    115.13 o
  -1   3   2     8209.02     8130.71    120.49 o
   1   3   2      316.93      327.95     45.88 o
   3   3   2      791.10      728.90     21.73 o
   5   3   2      784.65      804.42     18.63 o
   7   3   2     1042.42     1049.54     22.38 o
   9   3   2     1932.40     1886.00     45.83 o
  11   3   2       84.17       92.90     14.58 o
  13   3   2       13.41       27.09     11.97 o
  15   3   2        0.05       17.77     12.22 o
 -14   4   2      246.44      318.05     30.57 o
 -12   4   2      273.09      255.84     26.32 o
 -10   4   2       80.70       56.98     14.58 o
  -8   4   2       62.12       58.57     13.37 o
  -6   4   2      857.86      901.51     20.81 o
  -4   4   2    13617.91    13594.09    160.87 o
  -2   4   2      278.70      261.90     17.22 o
   0   4   2      839.03      847.89     26.54 o
   2   4   2     1674.03     1608.51     64.51 o
   4   4   2     2614.06     2499.89     73.84 o
   6   4   2     3669.69     3989.83     69.98 o
   8   4   2      744.85      764.56     32.70 o
  10   4   2      455.08      456.22     32.68 o
  12   4   2        4.88      -10.85     12.21 o
  14   4   2      117.56      127.38     22.26 o
 -13   5   2        3.05       -0.71     13.85 o
 -11   5   2        5.86        2.90     12.57 o
  -9   5   2      132.27      115.67     23.92 o
  -7   5   2       23.25       13.00      6.91 o
  -5   5   2       43.75       39.29      8.30 o
  -3   5   2        7.19       14.60     11.25 o
  -1   5   2       36.15       46.27     13.24 o
   1   5   2      552.78      546.71     30.13 o
   3   5   2       48.95       57.58     15.64 o
   5   5   2       41.07       30.89     17.93 o
   7   5   2       21.93       22.59     12.08 o
   9   5   2      170.02      188.15     19.85 o
  11   5   2      187.05      175.08     23.00 o
  13   5   2       88.56      103.36     21.78 o
 -12   6   2       18.60       33.25     18.30 o
 -10   6   2       12.39       34.41     18.46 o
  -8   6   2      345.96      304.88     27.53 o
  -6   6   2      838.81      753.89     24.92 o
  -4   6   2      172.79      193.05     16.59 o
  -2   6   2       15.41       28.30     12.89 o
   0   6   2       10.13        3.10     12.07 o
   2   6   2      749.36      729.66     39.42 o
   4   6   2      247.10      244.74     14.23 o
   6   6   2       98.34       89.16     18.03 o
   8   6   2      203.87      182.08     28.73 o
  10   6   2      564.36      472.40     43.78 o
  12   6   2       32.86       31.76     20.56 o
 -11   7   2        1.17       21.34     34.83 o
  -9   7   2        0.12      -23.13     26.63 o
  -7   7   2       37.63       20.28     17.74 o
  -5   7   2        0.09       16.19     16.19 o
  -3   7   2      509.96      450.72     33.26 o
  -1   7   2      563.64      515.06     35.45 o
   1   7   2      347.91      349.52     29.92 o
   3   7   2      256.79      286.99     34.98 o
   5   7   2      128.16      122.35     22.32 o
   7   7   2      168.80      146.67     23.68 o
   9   7   2       59.04       81.53     25.23 o
  11   7   2       98.50       18.78     21.59 o
  -8   8   2      136.19      156.47     31.50 o
  -6   8   2      417.52      408.88     42.99 o
  -4   8   2       19.79      -24.43     16.29 o
  -2   8   2       35.81       32.06     17.52 o
   0   8   2        9.66        1.30     15.46 o
   2   8   2       12.89      -14.10     13.79 o
   4   8   2       22.79       57.39     25.35 o
   6   8   2      226.75      250.45     36.58 o
   8   8   2      173.30      234.39     38.06 o
  -5   9   2      157.89      133.93     40.46 o
  -3   9   2        0.78        4.00     19.67 o
  -1   9   2       45.01      110.70     28.95 o
   1   9   2      128.92       65.05     25.35 o
   3   9   2      106.20      101.38     73.76 o
   5   9   2       76.84       85.31     28.55 o
 -17   1   3        7.44       -9.37     10.12 o
 -15   1   3        2.15       19.01     11.09 o
 -13   1   3      111.85      102.00     13.75 o
 -11   1   3       19.72       17.36     10.35 o
  -9   1   3     1416.89     1438.97     28.77 o
  -7   1   3      178.42      234.34     11.10 o
  -5   1   3     3556.62     3678.19     32.95 o
  -3   1   3      400.68      435.16      6.50 o
  -1   1   3     3017.51     3008.64     30.23 o
   1   1   3     5903.21     5680.16     53.68 o
   3   1   3    12430.85    11781.50    109.24 o
   5   1   3     5742.26     5667.61     66.12 o
   7   1   3        4.59       11.13      3.84 o
   9   1   3      851.01      804.40     18.84 o
  11   1   3     1466.02     1565.08     54.27 o
  13   1   3      758.48      740.65     54.12 o
  15   1   3       57.78       67.89     14.85 o
  17   1   3        0.05        0.67     12.51 o
 -16   2   3      528.21      545.85     31.51 o
 -14   2   3     1870.08     1822.91     61.95 o
 -12   2   3     2270.41     2060.93     42.32 o
 -10   2   3     1830.27     1845.87     37.85 o
  -8   2   3      531.63      661.27     29.31 o
  -6   2   3      214.77      314.00      9.84 o
  -4   2   3     2190.13     2096.68     20.20 o
  -2   2   3    38666.59    37704.22    359.86 o
   0   2   3     4042.11     3905.17     61.13 o
   2   2   3    10073.47     9773.84     98.55 o
   4   2   3      186.17      167.60      6.89 o
   6   2   3     4018.20     4300.28     52.73 o
   8   2   3       21.41       13.09      4.84 o
  10   2   3       35.34       37.50      7.84 o
  12   2   3       73.03       79.34     13.89 o
  14   2   3        6.39       15.02     11.14 o
  16   2   3        9.78       48.56     14.84 o
 -15   3   3        9.87        6.69     13.83 o
 -13   3   3       58.69       47.66     15.31 o
 -11   3   3      714.12      731.46     35.75 o
  -9   3   3        1.00       -5.72      6.45 o
  -7   3   3       69.22       80.07      8.35 o
  -5   3   3      600.03      558.17     15.44 o
  -3   3   3      576.11      590.44     15.68 o
  -1   3   3     2437.02     2316.27     43.36 o
   1   3   3       66.21       54.38      7.44 o
   3   3   3     1990.01     1908.19     65.50 o
   5   3   3     4306.89     4253.57     72.45 o
   7   3   3      973.79      988.67     21.71 o
   9   3   3      352.32      396.55     16.78 o
  11   3   3      652.45      630.01     26.54 o
  13   3   3        5.28       -2.39     10.74 o
  15   3   3        1.72       14.48     12.73 o
 -14   4   3       68.20       55.16     17.96 o
 -12   4   3      332.56      348.38     29.35 o
 -10   4   3     1869.46     1826.02     55.68 o
  -8   4   3        0.08        2.22      6.56 o
  -6   4   3        7.04        3.30      5.83 o
  -4   4   3     3712.67     3692.96     57.74 o
  -2   4   3    11368.35    11332.80    191.85 o
   0   4   3     5398.30     5112.81    110.60 o
   2   4   3    11789.26    12066.26    248.78 o
   4   4   3       75.68      135.14     25.61 o
   6   4   3      856.17      845.43     47.39 o
   8   4   3      134.68      169.30     19.04 o
  10   4   3     1164.49     1049.34     46.97 o
  12   4   3      389.23      464.57     34.46 o
  14   4   3       33.26       35.73     19.59 o
 -13   5   3       38.52       30.05     15.82 o
 -11   5   3        0.86       -2.86     12.63 o
  -9   5   3      142.50      128.41     17.93 o
  -7   5   3       20.06       22.88      7.19 o
  -5   5   3     1030.25     1053.45     30.46 o
  -3   5   3     4326.42     4320.76     90.65 o
  -1   5   3     3606.61     3488.96     96.30 o
   1   5   3     1635.51     1574.17     44.25 o
   3   5   3        5.87       11.87      8.83 o
   5   5   3      199.62      217.64     27.27 o
   7   5   3     1885.80     1825.36     67.91 o
   9   5   3     2206.27     2237.43     56.39 o
  11   5   3       88.83       80.20     16.36 o
  13   5   3       29.16        1.78     18.65 o
 -12   6   3       36.45       26.42     18.70 o
 -10   6   3      402.99      350.78     36.22 o
  -8   6   3       31.98       37.68     22.40 o
  -6   6   3      541.22      527.22     22.26 o
  -4   6   3      109.05      100.12     13.41 o
  -2   6   3      375.67      325.39     26.52 o
   0   6   3      431.60      408.77     46.12 o
   2   6   3       81.97       99.22     17.84 o
   4   6   3      841.61      913.05     83.48 o
   6   6   3      151.87      148.56     21.48 o
   8   6   3      104.76       92.53     23.61 o
  10   6   3       12.31       -0.53     13.91 o
  12   6   3      126.14      110.87     22.58 o
 -11   7   3       51.94       52.91     22.32 o
  -9   7   3        7.70       27.66     19.56 o
  -7   7   3      326.81      307.54     29.21 o
  -5   7   3      142.52      136.72     22.41 o
  -3   7   3      212.65      244.63     33.76 o
  -1   7   3       34.93       47.73     16.57 o
   1   7   3        0.66        6.65     14.04 o
   3   7   3     1545.72     1619.40     56.83 o
   5   7   3      539.04      580.02     39.41 o
   7   7   3        0.03        6.20     18.82 o
   9   7   3      284.12      245.24     29.17 o
  11   7   3       51.38       78.65     27.32 o
  -8   8   3        3.36       33.02     21.70 o
  -6   8   3       20.01       44.08     22.08 o
  -4   8   3        1.74       38.21     17.29 o
  -2   8   3        0.30      -16.55     13.50 o
   0   8   3       51.84       49.88     18.16 o
   2   8   3       74.11       88.97     20.63 o
   4   8   3      130.70      184.23     66.59 o
   6   8   3      682.42      745.67     48.86 o
   8   8   3      318.65      368.40     43.39 o
  -5   9   3        6.47       -1.31     22.08 o
  -3   9   3      123.06      102.63     28.95 o
  -1   9   3        0.31       -9.53     18.17 o
   1   9   3        0.89       16.60     19.16 o
   3   9   3      252.72      176.64     34.75 o
 -16   0   4      731.34      684.80     88.61 o
 -14   0   4      695.26      708.52     75.81 o
 -12   0   4      287.09      360.81     44.05 o
 -10   0   4     1456.29     1504.22     50.35 o
  -8   0   4     5910.19     6502.84     84.04 o
  -6   0   4       32.16       39.79      5.91 o
  -4   0   4       26.35       16.54      3.78 o
  -2   0   4    42680.01    39345.48    791.37 o
   0   0   4    10927.13    10250.82    141.34 o
   2   0   4    29950.50    28027.15    434.94 o
   4   0   4       13.02       15.75      5.03 o
   6   0   4      128.88       72.30     22.59 o
   8   0   4      922.24     1095.39     29.81 o
  10   0   4      180.68      150.10     21.51 o
  12   0   4      296.48      261.40     29.17 o
  14   0   4      787.63      728.26     50.32 o
  16   0   4       99.31       57.24     29.71 o
 -17   1   4       67.53      123.95     18.78 o
 -15   1   4      131.53      134.52     16.45 o
 -13   1   4      876.30      867.34     31.24 o
 -11   1   4      642.71      606.56     20.99 o
  -9   1   4      370.78      352.66     19.28 o
  -7   1   4     1090.82     1101.77     16.21 o
  -5   1   4     1587.71     1522.07     16.74 o
  -3   1   4    10650.51     9935.00     81.49 o
  -1   1   4      752.02      795.92     12.97 o
   1   1   4      129.35      124.72      4.59 o
   3   1   4     6755.85     6739.80     65.37 o
   5   1   4      204.47      233.97     10.05 o
   7   1   4     5262.27     5372.52     70.58 o
   9   1   4      855.59      848.91     23.29 o
  11   1   4        1.94        0.19      6.54 o
  13   1   4       14.94       -0.03      9.86 o
  15   1   4        9.21       24.03     13.16 o
 -16   2   4      206.06      228.19     38.96 o
 -14   2   4       20.62       15.91     10.01 o
 -12   2   4       96.57      113.10     11.63 o
 -10   2   4       43.75       32.75      6.77 o
  -8   2   4      142.47      157.68      7.66 o
  -6   2   4      124.39      142.88      6.85 o
  -4   2   4     1120.13     1111.32     15.20 o
  -2   2   4    49160.77    47585.49    485.77 o
   0   2   4     1427.50     1272.22     22.89 o
   2   2   4    33664.20    32601.83    332.62 o
   4   2   4     1093.44     1148.34     22.02 o
   6   2   4      849.53      818.74     16.91 o
   8   2   4        5.43       -2.32      4.53 o
  10   2   4     1178.52     1204.49     22.86 o
  12   2   4        1.81       -8.01     10.65 o
  14   2   4       20.91       27.19     15.97 o
  16   2   4       91.50      105.77     18.02 o
 -15   3   4       84.26      109.26     19.97 o
 -13   3   4      341.04      347.22     36.93 o
 -11   3   4      508.22      562.70     26.47 o
  -9   3   4       68.36       65.85      7.80 o
  -7   3   4     1204.87     1286.54     21.88 o
  -5   3   4     2920.11     2871.80     38.73 o
  -3   3   4     2202.63     2166.91     33.95 o
  -1   3   4      558.74      514.83     31.98 o
   1   3   4      678.14      679.12     17.14 o
   3   3   4     2551.74     2457.99     45.87 o
   5   3   4        2.30        2.64      6.87 o
   7   3   4     1539.34     1624.30     29.55 o
   9   3   4      305.91      324.27     14.67 o
  11   3   4       72.91       95.10     12.98 o
  13   3   4      212.93      213.48     21.31 o
  15   3   4      343.54      334.07     31.20 o
 -14   4   4      140.79      130.34     26.02 o
 -12   4   4        0.00      -15.97     10.65 o
 -10   4   4       29.27       15.27     10.08 o
  -8   4   4      184.34      175.04     12.23 o
  -6   4   4      850.09      853.17     32.37 o
  -4   4   4     7490.37     7431.83    102.94 o
  -2   4   4      243.12      285.47     20.35 o
   0   4   4       83.77      118.83     24.87 o
   2   4   4     2934.76     3004.74     52.21 o
   4   4   4     1038.47     1070.06     59.27 o
   6   4   4      127.05      136.98     23.11 o
   8   4   4       27.90       35.69     12.34 o
  10   4   4      462.30      408.86     26.10 o
  12   4   4        1.50      -12.48     10.73 o
  14   4   4       25.41       33.27     18.96 o
 -13   5   4        2.90       -2.24     13.52 o
 -11   5   4      192.30      210.81     24.08 o
  -9   5   4        3.14        6.61      9.09 o
  -7   5   4      339.92      333.28     15.97 o
  -5   5   4       53.52       58.66     11.04 o
  -3   5   4      265.53      270.65     25.40 o
  -1   5   4      493.32      455.02     36.18 o
   1   5   4      182.05      170.53     26.31 o
   3   5   4     1386.05     1322.53     74.78 o
   5   5   4      369.94      393.76     34.68 o
   7   5   4      355.32      417.44     37.30 o
   9   5   4       87.44       78.69     17.75 o
  11   5   4      170.35      157.90     35.04 o
  13   5   4        8.31        8.97     15.95 o
 -12   6   4       31.68        6.84     17.81 o
 -10   6   4        0.47       -1.57     20.49 o
  -8   6   4        9.67       15.78     12.01 o
  -6   6   4     1137.29     1162.86     33.37 o
  -4   6   4     1158.98     1012.38     49.04 o
  -2   6   4      260.53      252.68     43.86 o
   0   6   4      700.50      667.24     38.71 o
   2   6   4        0.13      -10.63     11.56 o
   4   6   4     2449.76     2563.82     84.03 o
   6   6   4     1141.27      943.03     78.88 o
   8   6   4      979.13      881.48     69.66 o
  10   6   4       16.82       33.03     17.50 o
  12   6   4      229.53      180.58     26.56 o
 -11   7   4       36.52       31.92     22.14 o
  -9   7   4        1.14        6.15     19.46 o
  -7   7   4       30.23       32.31     13.89 o
  -5   7   4      164.65      149.96     17.04 o
  -3   7   4       38.29       21.72     16.37 o
  -1   7   4       64.14       61.84     18.68 o
   1   7   4       82.94       52.24     17.50 o
   3   7   4       39.01       56.53     17.89 o
   5   7   4       38.90       29.09     16.09 o
   7   7   4       70.94       52.85     25.69 o
   9   7   4      250.10      298.33     41.96 o
  11   7   4        4.29       -8.78     18.38 o
  -8   8   4       16.36        9.32     21.29 o
  -6   8   4      449.12      479.68     40.75 o
  -4   8   4      119.79      154.18     25.96 o
  -2   8   4       86.19       59.29     18.85 o
   0   8   4       80.71       73.66     20.23 o
   2   8   4      102.02       57.12     19.83 o
   4   8   4       15.02       50.65     18.98 o
   6   8   4        3.87       31.70     18.76 o
   8   8   4       16.84       33.46     18.94 o
  -5   9   4        4.01       42.12     34.83 o
  -3   9   4       24.08       20.00     30.73 o
  -1   9   4        1.45        0.85     16.81 o
   1   9   4        0.04        4.91     17.13 o
   3   9   4      249.15      295.79     33.68 o
 -17   1   5       73.07       78.96     15.42 o
 -15   1   5      123.82      107.17     14.96 o
 -13   1   5        7.30       -0.44      8.16 o
 -11   1   5      104.95      114.55      9.66 o
  -9   1   5      462.67      445.50     19.27 o
  -7   1   5     3456.77     3670.67     40.45 o
  -5   1   5     4857.85     4858.50     46.92 o
  -3   1   5     2570.04     2472.48     24.23 o
  -1   1   5      536.84      549.93      8.32 o
   1   1   5      993.29     1005.38     15.55 o
   3   1   5     1113.17      940.15     13.86 o
   5   1   5      637.53      730.93     15.80 o
   7   1   5      124.15      106.41      8.18 o
   9   1   5      855.27      851.79     32.91 o
  11   1   5        6.43        9.32      7.64 o
  13   1   5      116.88      115.86     16.61 o
  15   1   5       30.80       23.40     12.25 o
 -16   2   5        2.08       -5.79      9.61 o
 -14   2   5        0.42        6.29      9.71 o
 -12   2   5      385.63      445.99     20.47 o
 -10   2   5      706.82      709.78     19.66 o
  -8   2   5     1827.88     1778.83     25.84 o
  -6   2   5      641.08      664.90     12.19 o
  -4   2   5     8723.42     8891.52     78.63 o
  -2   2   5     9567.25     9357.51    101.39 o
   0   2   5      851.93      812.39     17.50 o
   2   2   5     1406.80     1373.41     21.31 o
   4   2   5        0.34       -5.40      3.60 o
   6   2   5     3643.00     4210.45     63.74 o
   8   2   5     1771.87     1938.72     34.54 o
  10   2   5       12.72       17.68      5.54 o
  12   2   5     1456.69     1348.12     35.10 o
  14   2   5       34.13       21.15     12.76 o
  16   2   5       22.83       41.32     14.93 o
 -15   3   5       45.87       77.32     18.63 o
 -13   3   5       16.22       16.99     12.89 o
 -11   3   5       14.84       21.46      8.15 o
  -9   3   5      444.82      493.55     18.29 o
  -7   3   5      745.85      782.43     17.90 o
  -5   3   5     1042.98     1018.62     19.43 o
  -3   3   5     3743.07     3972.10     53.64 o
  -1   3   5     2340.70     2427.69     44.24 o
   1   3   5     4491.67     4258.77     74.42 o
   3   3   5       92.00      186.14     44.11 o
   5   3   5       26.53       32.66      7.98 o
   7   3   5     1041.44      991.98     23.39 o
   9   3   5       43.39       45.10      7.53 o
  11   3   5       38.08       25.19     14.79 o
  13   3   5      104.45      146.70     18.71 o
  15   3   5        1.38       -8.24     12.06 o
 -14   4   5      133.46      121.65     21.23 o
 -12   4   5       46.06       44.43     15.46 o
 -10   4   5     2223.21     2229.68     80.88 o
  -8   4   5      505.08      479.31     20.29 o
  -6   4   5      979.85     1060.01     27.72 o
  -4   4   5     7862.02     7453.91     94.77 o
  -2   4   5     1194.76     1205.68     44.93 o
   0   4   5      766.13      713.05     35.59 o
   2   4   5     2767.33     2744.21     48.28 o
   4   4   5     5397.12     5552.36    107.77 o
   6   4   5      341.80      286.28     21.89 o
   8   4   5      146.13      133.36     17.92 o
  10   4   5      528.32      555.98     54.71 o
  12   4   5      957.13      885.49     33.48 o
  14   4   5        7.62        1.12     11.98 o
 -13   5   5        0.01        3.18     18.86 o
 -11   5   5        0.21       -5.10     14.40 o
  -9   5   5      410.99      407.09     21.76 o
  -7   5   5       35.39       20.49      7.49 o
  -5   5   5     1573.84     1607.96     32.18 o
  -3   5   5      851.80      932.62     35.09 o
  -1   5   5      299.95      315.44     23.96 o
   1   5   5       14.43       -5.36      7.19 o
   3   5   5      175.96      185.79     18.26 o
   5   5   5      984.27     1003.13     53.27 o
   7   5   5        9.34        4.34     11.20 o
   9   5   5        2.31       -7.16     11.86 o
  11   5   5        5.10        9.02     11.97 o
  13   5   5       58.89       39.40     18.61 o
 -12   6   5       92.58       69.34     23.62 o
 -10   6   5        0.05      -21.01     14.00 o
  -8   6   5      365.10      380.04     21.13 o
  -6   6   5      357.86      305.15     17.07 o
  -4   6   5      510.46      474.97     22.93 o
  -2   6   5       63.50       53.55     14.63 o
   0   6   5        7.68       -7.79     10.91 o
   2   6   5        7.10        5.99      8.39 o
   4   6   5      248.64      196.75     30.01 o
   6   6   5       31.38       12.67     19.67 o
   8   6   5      129.24      141.84     29.20 o
  10   6   5       49.78       45.03     17.82 o
  12   6   5       16.47       17.55     14.03 o
 -11   7   5       13.61      -20.17     17.74 o
  -9   7   5       22.77       19.02     19.10 o
  -7   7   5      612.75      603.69     33.45 o
  -5   7   5      219.76      232.30     20.37 o
  -3   7   5        1.74       13.82     15.23 o
  -1   7   5      978.98     1039.70     67.11 o
   1   7   5        2.68        5.86     13.93 o
   3   7   5      130.80      116.13     24.54 o
   5   7   5      126.86      102.29     20.65 o
   7   7   5      594.20      562.88     55.65 o
   9   7   5      497.68      484.13     55.32 o
  11   7   5      132.46      124.84     26.77 o
  -8   8   5       39.99       20.49     29.71 o
  -6   8   5       14.49        4.26     14.93 o
  -4   8   5        1.03       13.89     15.60 o
  -2   8   5      125.47      110.39     44.37 o
   0   8   5       18.10        5.78     15.52 o
   2   8   5       63.85       61.07     20.58 o
   4   8   5      594.71      550.68     41.74 o
   6   8   5      273.97      260.42     34.10 o
   8   8   5       56.58       50.89     21.16 o
  -5   9   5       75.42       90.61     34.32 o
  -3   9   5        2.55        9.18     16.75 o
  -1   9   5       64.64       55.25     21.39 o
   1   9   5        6.37       18.57     29.19 o
   3   9   5       14.20       -0.48     17.72 o
 -16   0   6      108.94      113.12     21.72 o
 -14   0   6      179.80      178.41     32.27 o
 -12   0   6      596.14      588.84     33.06 o
 -10   0   6      186.58      152.75      8.39 o
  -8   0   6      231.59      236.61     16.74 o
  -6   0   6     1170.31     1119.02     31.18 o
  -4   0   6     3727.55     3055.00     52.74 o
  -2   0   6        3.61       -4.49      2.99 o
   0   0   6    32987.06    30268.70    468.83 o
   2   0   6        4.28        2.80      4.65 o
   4   0   6     5510.70     5890.01    138.30 o
   6   0   6     8008.63     8565.83    148.07 o
   8   0   6      721.49      764.33     25.98 o
  10   0   6       27.88       21.24      8.77 o
  12   0   6     5352.77     5276.67    154.69 o
  14   0   6      128.56      149.71     26.25 o
  16   0   6       28.71       77.77     45.59 o
 -17   1   6        9.11       18.94     11.44 o
 -15   1   6       53.27       61.70     16.41 o
 -13   1   6       22.31       13.43      8.59 o
 -11   1   6        0.01       -7.55      5.35 o
  -9   1   6      279.31      266.14     10.38 o
  -7   1   6       58.91       64.97      5.56 o
  -5   1   6     2044.21     2172.27     23.74 o
  -3   1   6      111.22      101.44      4.37 o
  -1   1   6    10447.92     9932.09     88.32 o
   1   1   6     6801.70     6441.59     62.67 o
   3   1   6     1478.91     1465.95     19.42 o
   5   1   6        8.13        9.39      4.63 o
   7   1   6       13.41       12.68      4.86 o
   9   1   6      323.88      338.98     12.52 o
  11   1   6       12.86       12.61      7.75 o
  13   1   6        0.10       -4.13     10.08 o
  15   1   6       10.38       22.58     12.81 o
 -16   2   6       35.55       43.85     12.75 o
 -14   2   6       66.29       71.81     13.18 o
 -12   2   6      297.38      273.81     24.86 o
 -10   2   6        6.08        1.66      4.03 o
  -8   2   6      377.59      428.20     12.03 o
  -6   2   6     1119.64     1244.71     18.54 o
  -4   2   6       87.65       98.07      5.40 o
  -2   2   6      122.55      167.78      7.33 o
   0   2   6     3701.39     3539.53     42.57 o
   2   2   6    25194.56    24759.49    224.13 o
   4   2   6     2569.20     2788.00     37.26 o
   6   2   6      110.15      144.10     13.99 o
   8   2   6      966.50     1040.12     28.00 o
  10   2   6        0.85        4.91      5.45 o
  12   2   6     1405.41     1395.36     36.33 o
  14   2   6       16.90        5.34     11.26 o
  16   2   6       42.32       54.81     15.81 o
 -15   3   6       93.48      124.27     20.87 o
 -13   3   6       12.98       19.69     13.68 o
 -11   3   6        5.44        7.04      8.84 o
  -9   3   6      191.27      213.11     10.60 o
  -7   3   6     3892.20     4012.43     48.86 o
  -5   3   6     2667.75     3067.77     44.44 o
  -3   3   6     1076.86     1125.86     20.35 o
  -1   3   6        0.11       -0.13      5.99 o
   1   3   6     3789.99     3651.44     58.32 o
   3   3   6     1059.92     1071.14     26.62 o
   5   3   6      289.74      330.39     15.69 o
   7   3   6      770.13      765.35     20.94 o
   9   3   6       14.59       20.91      6.68 o
  11   3   6      849.03      787.67     29.53 o
  13   3   6      127.91      162.67     23.66 o
  15   3   6        1.31       -2.50     12.22 o
 -14   4   6      124.49      167.05     23.31 o
 -12   4   6       11.19       10.37     17.36 o
 -10   4   6       38.19       33.45      9.08 o
  -8   4   6      555.89      569.12     27.40 o
  -6   4   6       40.80       36.87      7.06 o
  -4   4   6     4310.77     4528.02     68.80 o
  -2   4   6      970.02     1023.75     38.72 o
   0   4   6      107.57       97.53      8.56 o
   2   4   6       23.73       29.07      8.90 o
   4   4   6     2238.23     2441.90     89.17 o
   6   4   6      232.56      218.47     19.54 o
   8   4   6      104.14      102.19     18.17 o
  10   4   6     1206.44     1127.78     38.79 o
  12   4   6        6.26       11.26     10.80 o
  14   4   6       79.94       62.90     18.19 o
 -13   5   6       19.84       16.08     16.27 o
 -11   5   6      195.79      208.49     36.37 o
  -9   5   6      965.90     1012.52     36.12 o
  -7   5   6       12.75       21.62      7.90 o
  -5   5   6       12.91       20.19      7.70 o
  -3   5   6       46.70       49.39     11.47 o
  -1   5   6        2.37        8.07     14.70 o
   1   5   6      361.40      388.11     16.92 o
   3   5   6      904.12      871.54     33.32 o
   5   5   6      147.27      150.91     25.34 o
   7   5   6       55.80       51.56     20.69 o
   9   5   6       33.67       13.15     13.36 o
  11   5   6      130.74      165.07     20.50 o
  13   5   6      154.85      170.05     26.08 o
 -12   6   6      172.74      200.07     31.45 o
 -10   6   6       65.01       54.63     17.55 o
  -8   6   6      118.03      125.15     14.32 o
  -6   6   6     1871.00     1824.12     37.29 o
  -4   6   6     1225.38     1238.50     37.30 o
  -2   6   6      209.32      234.20     23.43 o
   0   6   6       17.95       13.91      8.56 o
   2   6   6     2224.72     2262.39     53.55 o
   4   6   6        0.01        4.23     16.74 o
   6   6   6      453.40      438.14     41.94 o
   8   6   6        0.29      -17.04     16.74 o
  10   6   6      333.61      327.41     38.21 o
  12   6   6       34.88       54.00     16.26 o
 -11   7   6        7.75      -12.55     17.20 o
  -9   7   6       43.40       49.41     17.46 o
  -7   7   6        8.42       22.99     13.24 o
  -5   7   6      581.21      597.44     26.78 o
  -3   7   6       71.87       65.33     17.67 o
  -1   7   6        9.79       -9.91     13.18 o
   1   7   6       66.98       59.78     17.72 o
   3   7   6       98.16       76.27     19.39 o
   5   7   6      108.14       85.69     20.63 o
   7   7   6       95.36      124.31     48.15 o
   9   7   6       89.89       70.19     24.86 o
  -8   8   6      123.33       97.32     36.88 o
  -6   8   6      964.19     1008.17     53.78 o
  -4   8   6        6.14       -7.60     18.45 o
  -2   8   6       57.27       61.03     21.87 o
   0   8   6      226.98      217.89     28.15 o
   2   8   6      181.99      179.12     34.01 o
   4   8   6       35.06       25.17     18.21 o
   6   8   6        3.29       14.27     18.35 o
   8   8   6       98.24      108.56     24.90 o
  -3   9   6       54.59       55.14     21.45 o
  -1   9   6       15.14       -3.84     17.77 o
   1   9   6        0.61       20.72     17.65 o
   3   9   6       22.78       44.94     20.47 o
 -17   1   7        6.71       -1.69     10.81 o
 -15   1   7      293.63      292.92     21.13 o
 -13   1   7      102.58      101.85     12.59 o
 -11   1   7       17.97       32.70     12.30 o
  -9   1   7      112.39       95.40      6.92 o
  -7   1   7     2989.26     3150.46     40.86 o
  -5   1   7      727.46      844.21     15.39 o
  -3   1   7      629.87      589.83     10.20 o
  -1   1   7      694.66      625.22     10.06 o
   1   1   7     8722.86     8314.79     79.86 o
   3   1   7      649.93      570.82     11.41 o
   5   1   7     7567.33     7708.44     94.83 o
   7   1   7     1108.52     1056.74     22.88 o
   9   1   7      388.69      370.82     13.55 o
  11   1   7       53.79       70.04      7.65 o
  13   1   7      572.18      495.66     30.18 o
  15   1   7        0.01       -5.40     11.33 o
 -16   2   7      131.34      185.02     23.14 o
 -14   2   7       29.85       22.79     12.05 o
 -12   2   7       53.28       51.08     10.98 o
 -10   2   7      561.15      593.14     16.27 o
  -8   2   7      317.50      275.28     12.82 o
  -6   2   7      394.16      401.23     10.46 o
  -4   2   7     4539.84     4553.23     45.51 o
  -2   2   7       11.91       13.47      3.65 o
   0   2   7     1023.47     1044.27     18.25 o
   2   2   7        6.88        9.39      3.76 o
   4   2   7      681.71      607.10     16.66 o
   6   2   7      239.05      258.47     15.99 o
   8   2   7      445.69      345.60     23.17 o
  10   2   7     1946.16     1867.08     46.81 o
  12   2   7      555.22      563.66     26.10 o
  14   2   7     1128.20     1080.82     68.90 o
  16   2   7       48.56       52.25     15.11 o
 -15   3   7        2.34       -8.36     11.80 o
 -13   3   7       25.86       16.14     13.21 o
 -11   3   7      404.17      398.71     26.10 o
  -9   3   7       14.65       25.09      5.78 o
  -7   3   7        4.66        4.03      5.30 o
  -5   3   7      130.36      165.45      9.83 o
  -3   3   7        3.04        7.77      4.57 o
  -1   3   7      931.63      873.16     17.78 o
   1   3   7      582.28      501.08     13.86 o
   3   3   7      278.08      269.40     15.53 o
   5   3   7      178.06      179.48      9.55 o
   7   3   7     2019.66     2083.47     44.28 o
   9   3   7       69.23       59.86     11.52 o
  11   3   7      161.05      157.83     16.35 o
  13   3   7      131.51      139.30     31.94 o
  15   3   7       21.67       19.39     13.54 o
 -14   4   7       49.18       25.86     23.96 o
 -12   4   7      285.17      254.60     26.19 o
 -10   4   7        3.07        7.13      7.72 o
  -8   4   7       23.11       23.29      8.22 o
  -6   4   7        7.52        6.01      6.15 o
  -4   4   7     1653.63     1833.17     32.84 o
  -2   4   7      184.47      165.07     11.18 o
   0   4   7      956.25      986.79     35.86 o
   2   4   7     2602.96     2640.48     67.16 o
   4   4   7       88.32       98.29     10.88 o
   6   4   7      752.28      794.77     34.05 o
   8   4   7       48.20       45.19     13.90 o
  10   4   7      151.17      166.79     25.69 o
  12   4   7       25.47        8.09     10.76 o
  14   4   7      293.34      331.41     28.27 o
 -13   5   7       32.07       21.36     17.81 o
 -11   5   7       17.27       27.74     18.81 o
  -9   5   7      248.60      274.15     24.63 o
  -7   5   7      595.71      617.54     21.27 o
  -5   5   7       36.13       47.79     11.30 o
  -3   5   7        9.47       -5.19      7.15 o
  -1   5   7       17.00       21.51      8.85 o
   1   5   7     1500.78     1458.37     35.96 o
   3   5   7      231.92      250.93     20.27 o
   5   5   7      418.88      419.24     36.45 o
   7   5   7     1840.41     1841.93     54.58 o
   9   5   7      233.26      244.58     24.37 o
  11   5   7      262.92      269.63     24.31 o
  13   5   7       90.60      120.51     23.56 o
 -12   6   7      131.80       93.77     24.92 o
 -10   6   7       90.52       94.31     22.95 o
  -8   6   7      129.23      155.70     15.16 o
  -6   6   7     1733.88     1674.62     35.90 o
  -4   6   7      169.99      165.39     14.78 o
  -2   6   7      145.97      148.57     22.21 o
   0   6   7      401.67      425.15     25.58 o
   2   6   7      182.84      202.64     29.53 o
   4   6   7       94.08       80.11     22.55 o
   6   6   7      207.41      226.64     32.21 o
   8   6   7      164.56      177.05     29.78 o
  10   6   7       27.88       35.33     21.90 o
  12   6   7        8.67        0.53     13.26 o
 -11   7   7       38.71       25.13     25.61 o
  -9   7   7      494.14      587.92     93.66 o
  -7   7   7      582.43      591.58     32.19 o
  -5   7   7      701.97      679.81     36.61 o
  -3   7   7      179.18      167.87     23.17 o
  -1   7   7      201.86      191.85     56.08 o
   1   7   7      263.77      239.12     26.41 o
   3   7   7        3.08      -14.19     12.89 o
   5   7   7       77.51       67.01     34.15 o
   7   7   7      202.32      172.87     53.27 o
   9   7   7       70.77       96.40     31.76 o
  -8   8   7      708.85      736.73     57.42 o
  -6   8   7        4.68       12.01     16.87 o
  -4   8   7      107.35      102.31     21.77 o
  -2   8   7       10.80        9.31     16.88 o
   0   8   7      111.37      101.05     21.98 o
   2   8   7        0.09       -3.74     15.57 o
   4   8   7        0.01        6.16     16.09 o
   6   8   7        0.40       -1.58     17.00 o
   8   8   7        8.22       -2.52     18.51 o
  -3   9   7       60.30       80.27     23.06 o
  -1   9   7        1.77      -22.79     16.72 o
   1   9   7      141.14      161.76     28.18 o
   3   9   7       38.48       31.86     22.19 o
 -16   0   8      215.62      266.58     28.80 o
 -14   0   8      756.97      729.74     38.46 o
 -12   0   8     3528.95     3583.00     93.20 o
 -10   0   8      246.46      250.99     14.45 o
  -8   0   8     1373.42     1440.74     63.51 o
  -6   0   8    12640.86    12924.27    271.92 o
  -4   0   8     1448.28     1607.19     34.05 o
  -2   0   8     9047.95     8580.52    111.11 o
   0   0   8       29.98       33.58      6.36 o
   2   0   8     8809.03     7818.79    115.88 o
   4   0   8    22447.33    22123.86    356.62 o
   6   0   8     2807.52     3102.24     56.83 o
   8   0   8       29.03       20.07      9.03 o
  10   0   8     1702.82     1719.09     46.98 o
  12   0   8     4518.49     4329.73    161.35 o
  14   0   8      920.92      905.04     60.02 o
  16   0   8        6.93       14.38     29.20 o
 -17   1   8       66.31       90.81     15.11 o
 -15   1   8       36.94       39.75     11.27 o
 -13   1   8      145.48      166.71     22.48 o
 -11   1   8       14.89       19.38      5.34 o
  -9   1   8        0.10       -4.08      4.12 o
  -7   1   8       83.72       77.46      8.49 o
  -5   1   8     1936.25     1962.46     27.03 o
  -3   1   8       63.48       69.75      4.48 o
  -1   1   8     2255.44     2075.19     22.04 o
   1   1   8      709.76      712.75     12.77 o
   3   1   8       86.39       84.21      7.12 o
   5   1   8      182.91      160.76      9.29 o
   7   1   8       43.91       53.96      8.67 o
   9   1   8       43.47       34.19      6.60 o
  11   1   8       41.39       32.89      7.97 o
  13   1   8      329.41      303.62     25.43 o
  15   1   8       26.00       20.15     12.68 o
 -16   2   8      119.25      146.08     21.75 o
 -14   2   8      569.84      578.17     34.57 o
 -12   2   8       52.85       72.51     12.09 o
 -10   2   8     1010.65     1047.06     23.52 o
  -8   2   8      159.11      179.72     14.18 o
  -6   2   8      572.59      673.05     16.99 o
  -4   2   8     7590.23     7711.62     77.03 o
  -2   2   8      221.60      208.06      6.78 o
   0   2   8      495.67      444.51     11.92 o
   2   2   8      193.60      204.57      8.59 o
   4   2   8      389.41      384.07     14.25 o
   6   2   8      124.57       84.63     10.77 o
   8   2   8     1305.18     1360.69     53.45 o
  10   2   8      160.53      159.80     12.17 o
  12   2   8       98.83      119.47     14.24 o
  14   2   8        1.82       14.52     12.03 o
 -15   3   8       20.53        7.22     14.13 o
 -13   3   8      541.66      465.50     33.47 o
 -11   3   8      425.64      448.63     20.23 o
  -9   3   8        1.23       -0.61      5.64 o
  -7   3   8     2714.83     2610.77     40.46 o
  -5   3   8        0.07       -0.81      4.83 o
  -3   3   8      201.28      204.23     14.20 o
  -1   3   8     1825.01     1667.47     32.11 o
   1   3   8        3.32       -2.30      5.68 o
   3   3   8      166.97      144.06     10.46 o
   5   3   8     2388.20     2510.27     39.66 o
   7   3   8      655.60      653.87     41.46 o
   9   3   8      118.45      131.96     16.36 o
  11   3   8        1.69       -7.00      8.77 o
  13   3   8       58.84       45.18     14.02 o
  15   3   8        9.89       23.04     14.21 o
 -14   4   8      221.50      212.76     27.60 o
 -12   4   8      202.45      205.06     23.22 o
 -10   4   8      490.04      526.64     27.67 o
  -8   4   8        8.79       -6.68      6.84 o
  -6   4   8     1649.37     1640.03     31.30 o
  -4   4   8      119.45      124.34      9.72 o
  -2   4   8      355.94      368.83     18.04 o
   0   4   8     1582.17     1589.18     40.78 o
   2   4   8      256.12      235.49     15.48 o
   4   4   8       10.96       -1.45      6.54 o
   6   4   8        9.28       -1.19     10.16 o
   8   4   8     1631.04     1617.33     75.15 o
  10   4   8       33.34       46.71     12.90 o
  12   4   8       24.08       34.05     12.65 o
  14   4   8      321.81      342.43     29.16 o
 -13   5   8       60.28       53.25     37.39 o
 -11   5   8        1.99        0.11     10.59 o
  -9   5   8      299.21      282.33     18.00 o
  -7   5   8       11.19        8.52      7.44 o
  -5   5   8     1882.07     1875.09     35.83 o
  -3   5   8      557.42      577.34     21.86 o
  -1   5   8      224.26      219.43     29.99 o
   1   5   8      156.70      158.54     12.35 o
   3   5   8        3.21      -11.12     11.55 o
   5   5   8      383.82      364.25     35.14 o
   7   5   8        5.10       21.15     13.13 o
   9   5   8        0.02       15.06     13.78 o
  11   5   8        0.01       25.35     19.67 o
  13   5   8      129.95      139.09     24.90 o
 -12   6   8        2.87       33.90     23.05 o
 -10   6   8      163.25      126.92     20.68 o
  -8   6   8     1387.22     1425.49     37.75 o
  -6   6   8     1832.02     1882.05     41.80 o
  -4   6   8       57.83       93.39     12.25 o
  -2   6   8       15.35       19.47     13.19 o
   0   6   8     1262.18     1333.44     43.77 o
   2   6   8      197.14      216.29     30.00 o
   4   6   8        1.12        7.66     17.42 o
   6   6   8       53.12       42.82     20.46 o
   8   6   8      327.13      262.80     38.42 o
  10   6   8       33.13       51.81     17.67 o
  12   6   8        5.78       -1.87     27.00 o
 -11   7   8       70.93       72.81     25.71 o
  -9   7   8       24.53       59.82     21.34 o
  -7   7   8       77.98       74.32     18.46 o
  -5   7   8       66.82       83.83     13.29 o
  -3   7   8       16.21       -6.11     12.75 o
  -1   7   8      166.18      160.53     23.28 o
   1   7   8        3.82        4.51     13.56 o
   3   7   8      106.85      137.92     29.85 o
   5   7   8      141.87       87.85     26.68 o
   7   7   8      344.30      379.15     43.17 o
   9   7   8        3.53       21.68     26.63 o
  -8   8   8      658.86      556.26     70.69 o
  -6   8   8      261.09      185.58     33.40 o
  -4   8   8      132.47      124.90     27.75 o
  -2   8   8       73.09       64.11     19.56 o
   0   8   8      336.43      403.84     48.59 o
   2   8   8       35.63       31.13     17.99 o
   4   8   8        0.40      -20.82     15.31 o
   6   8   8       20.48       30.90     19.25 o
  -3   9   8       85.10       49.73     22.36 o
  -1   9   8        3.43       19.95     17.88 o
   1   9   8       36.81       47.48     21.65 o
   3   9   8        9.96       33.28     21.07 o
 -17   1   9       95.39      116.93     23.36 o
 -15   1   9       15.17       15.25      8.41 o
 -13   1   9     1068.35     1044.65     29.43 o
 -11   1   9      132.22      110.25      7.84 o
  -9   1   9     1277.55     1157.29     34.86 o
  -7   1   9     4389.03     4884.75     65.84 o
  -5   1   9      222.16      203.08      8.30 o
  -3   1   9     1116.47     1099.90     15.05 o
  -1   1   9       60.74       33.18      3.70 o
   1   1   9     1070.65     1058.38     16.40 o
   3   1   9     3997.85     4344.82     54.46 o
   5   1   9     1146.02     1051.75     24.14 o
   7   1   9      700.21      663.00     27.33 o
   9   1   9     1129.58     1055.17     22.50 o
  11   1   9      698.15      632.58     21.06 o
  13   1   9       45.11       19.62     12.35 o
  15   1   9       58.05      106.99     18.65 o
 -16   2   9        0.06       20.24     14.16 o
 -14   2   9      158.82      185.99     23.07 o
 -12   2   9      666.06      669.32     32.23 o
 -10   2   9      274.33      314.63     14.98 o
  -8   2   9     1175.11     1204.60     18.93 o
  -6   2   9       47.77       33.25      3.97 o
  -4   2   9       66.00       82.61      5.90 o
  -2   2   9      131.22      114.46      6.08 o
   0   2   9      168.74      191.13      8.75 o
   2   2   9     7044.98     6815.24     78.81 o
   4   2   9     1220.80     1309.06     27.24 o
   6   2   9      735.00      894.00     27.62 o
   8   2   9      546.10      556.93     25.40 o
  10   2   9      107.21       83.66     10.02 o
  12   2   9     1697.15     1594.51     43.38 o
  14   2   9      134.94      141.45     20.25 o
 -15   3   9       11.60        1.40     12.96 o
 -13   3   9      166.63      185.54     26.59 o
 -11   3   9     1730.45     1778.53     35.55 o
  -9   3   9      164.69      139.11     14.41 o
  -7   3   9      136.80      140.21      9.82 o
  -5   3   9     1388.33     1529.69     25.94 o
  -3   3   9      108.62      108.93      7.88 o
  -1   3   9     1262.23     1240.56     26.80 o
   1   3   9      109.46      140.02      9.46 o
   3   3   9     5628.69     5618.94     87.27 o
   5   3   9       30.28       29.35      5.42 o
   7   3   9        5.46       11.53      8.83 o
   9   3   9      211.66      213.58     18.54 o
  11   3   9       36.10       36.45     11.32 o
  13   3   9      196.69      135.19     18.97 o
  15   3   9       55.85       59.78     17.27 o
 -14   4   9       88.11       74.64     18.22 o
 -12   4   9      131.90      111.92     18.85 o
 -10   4   9      352.96      388.53     22.71 o
  -8   4   9      415.11      424.86     20.67 o
  -6   4   9       50.08       58.58      8.86 o
  -4   4   9     1234.53     1267.97     24.31 o
  -2   4   9       15.50       20.90      6.49 o
   0   4   9      236.90      212.41     17.47 o
   2   4   9      475.28      474.93     34.75 o
   4   4   9        6.16        1.03      6.48 o
   6   4   9       51.31       62.84     12.12 o
   8   4   9        5.16        1.99      9.42 o
  10   4   9      565.93      537.33     29.79 o
  12   4   9      179.78      163.36     18.08 o
  14   4   9        0.55       -0.05     13.63 o
 -13   5   9       55.26       50.20     26.63 o
 -11   5   9      741.77      757.22     33.57 o
  -9   5   9       21.77        7.27     11.83 o
  -7   5   9      559.73      597.32     21.93 o
  -5   5   9      440.31      433.61     21.88 o
  -3   5   9     1207.94     1268.66     30.33 o
  -1   5   9      622.31      674.44     33.71 o
   1   5   9      290.09      284.07     14.43 o
   3   5   9      128.51      139.22     21.47 o
   5   5   9     2371.82     2335.14     80.32 o
   7   5   9      179.29      173.83     21.21 o
   9   5   9       12.15      -10.78     12.19 o
  11   5   9        7.33       12.24     12.71 o
  13   5   9       32.44        6.21     15.52 o
 -12   6   9        0.53       -6.57     24.07 o
 -10   6   9        2.18        0.77     13.50 o
  -8   6   9        0.36        4.40     10.34 o
  -6   6   9      138.41      142.60     22.56 o
  -4   6   9        4.43        4.70      8.34 o
  -2   6   9       52.96       46.23     11.53 o
   0   6   9       69.27       67.01     16.14 o
   2   6   9       58.97       56.68     22.54 o
   4   6   9      104.24       87.03     24.06 o
   6   6   9      122.59      138.71     27.54 o
   8   6   9       43.06       40.46     26.12 o
  10   6   9      102.15       89.01     26.68 o
  12   6   9        0.32       23.55     17.64 o
 -11   7   9       15.53       10.24     27.66 o
  -9   7   9      151.64      150.14     29.17 o
  -7   7   9       13.79       11.99     14.27 o
  -5   7   9        0.28        0.25     11.07 o
  -3   7   9       88.22       65.25     18.16 o
  -1   7   9        1.37        1.74     13.20 o
   1   7   9        6.07        0.79     14.61 o
   3   7   9        7.01       13.46     15.71 o
   5   7   9       18.74       28.34     20.92 o
   7   7   9       47.46       14.96     20.41 o
   9   7   9        0.17       -2.41     21.51 o
  -8   8   9       77.18       79.32     26.81 o
  -6   8   9        2.64      -12.07     32.27 o
  -4   8   9       77.40       73.80     16.35 o
  -2   8   9        6.40        3.50     32.25 o
   0   8   9       13.41       10.92     17.50 o
   2   8   9       38.36        7.71     18.24 o
   4   8   9       14.28       -5.50     16.34 o
   6   8   9      122.70      148.26     27.83 o
  -3   9   9       58.68       57.90     23.09 o
  -1   9   9        4.14        6.44     16.88 o
   1   9   9      124.23      104.12     24.04 o
 -16   0  10       16.54       -2.50     14.34 o
 -14   0  10      107.40      100.28     38.42 o
 -12   0  10      364.20      383.84     18.09 o
 -10   0  10      279.42      321.44     15.27 o
  -8   0  10        2.20      -13.55      9.03 o
  -6   0  10     2195.45     2052.87     63.38 o
  -4   0  10     3352.17     3460.80     52.15 o
  -2   0  10     9738.19     9519.69    112.00 o
   0   0  10     2748.43     2729.81     48.01 o
   2   0  10     2404.22     2423.63     45.36 o
   4   0  10    16467.47    17111.36    281.92 o
   6   0  10      462.67      379.46     21.43 o
   8   0  10      358.65      307.19     25.28 o
  10   0  10     3056.24     3207.74     83.61 o
  12   0  10      123.58      104.44     23.87 o
  14   0  10      442.30      440.84     43.55 o
 -17   1  10       24.02       22.03     13.00 o
 -15   1  10      140.16      163.67     14.25 o
 -13   1  10      273.88      267.51     15.51 o
 -11   1  10      443.67      474.03     15.31 o
  -9   1  10     3177.38     3180.60     48.35 o
  -7   1  10      721.21      842.41     17.99 o
  -5   1  10      292.97      301.86     12.47 o
  -3   1  10     6634.29     6592.12     66.84 o
  -1   1  10       34.13       17.83      3.95 o
   1   1  10      310.25      347.40     10.72 o
   3   1  10      163.15      131.21      9.68 o
   5   1  10       31.73       45.21      6.84 o
   7   1  10      285.17      271.61     15.00 o
   9   1  10      234.30      244.70     12.79 o
  11   1  10       11.06       -0.11      7.49 o
  13   1  10        0.00        6.98     13.16 o
  15   1  10       12.11       20.01     14.14 o
 -16   2  10        0.02       25.50     13.66 o
 -14   2  10        0.56        5.33      9.66 o
 -12   2  10      663.58      704.12     27.97 o
 -10   2  10      587.06      608.41     25.26 o
  -8   2  10     1083.45     1062.63     23.81 o
  -6   2  10        0.42        2.76      4.20 o
  -4   2  10      157.84      155.28      7.36 o
  -2   2  10      585.91      577.67     11.75 o
   0   2  10     3205.00     3318.78     39.39 o
   2   2  10       56.32       57.43      5.93 o
   4   2  10     9027.98     8951.90    121.28 o
   6   2  10        1.51       -2.61      6.75 o
   8   2  10       86.76       95.53     13.13 o
  10   2  10      165.40      170.79     13.14 o
  12   2  10      321.61      363.37     22.80 o
  14   2  10      579.45      727.19     40.00 o
 -15   3  10      295.66      331.37     37.54 o
 -13   3  10      250.98      244.56     23.85 o
 -11   3  10      251.97      257.48     18.10 o
  -9   3  10     1921.47     2074.39     38.38 o
  -7   3  10      737.45      749.37     19.05 o
  -5   3  10      106.88      122.27      7.75 o
  -3   3  10     1028.53     1154.91     22.91 o
  -1   3  10     3871.26     3943.77     55.57 o
   1   3  10     1140.31     1306.09     26.69 o
   3   3  10      107.94      127.29      8.97 o
   5   3  10      647.54      629.28     25.35 o
   7   3  10       32.72       36.53     10.55 o
   9   3  10       80.23       89.30     14.68 o
  11   3  10       31.39       25.43     11.70 o
  13   3  10       46.84       32.20     14.21 o
 -14   4  10       29.06       20.53     14.23 o
 -12   4  10       26.62       17.70     11.60 o
 -10   4  10       76.19       60.06     12.79 o
  -8   4  10       21.67       15.46      7.85 o
  -6   4  10      741.91      741.16     20.51 o
  -4   4  10       90.34      101.94      9.89 o
  -2   4  10      146.47      136.41     18.15 o
   0   4  10        2.45       -3.19      9.20 o
   2   4  10      345.99      361.39     46.10 o
   4   4  10       45.38       45.99     10.49 o
   6   4  10     1631.73     1617.61     37.27 o
   8   4  10      312.38      328.42     23.00 o
  10   4  10      217.36      202.14     19.98 o
  12   4  10      299.79      330.06     23.74 o
  14   4  10       32.85       38.69     16.26 o
 -13   5  10        0.39       -5.66     14.40 o
 -11   5  10      257.70      258.91     21.37 o
  -9   5  10      256.28      271.95     20.70 o
  -7   5  10       12.92       22.76      8.46 o
  -5   5  10      227.13      245.08     14.39 o
  -3   5  10      871.86      838.45     33.86 o
  -1   5  10      739.11      731.15     43.01 o
   1   5  10      155.38      196.53     16.05 o
   3   5  10      261.10      281.30     22.60 o
   5   5  10       22.80       33.40     18.75 o
   7   5  10       16.08       -0.06     11.75 o
   9   5  10       61.55       41.12     15.82 o
  11   5  10        3.46        0.81     13.13 o
  13   5  10       72.57       73.13     21.39 o
 -12   6  10       37.11        6.94     19.20 o
 -10   6  10        2.34       -6.06     12.12 o
  -8   6  10      587.58      567.83     29.19 o
  -6   6  10      163.70      180.64     19.60 o
  -4   6  10       32.73       32.43      9.68 o
  -2   6  10       65.52       89.12     14.79 o
   0   6  10        7.33       25.00     16.44 o
   2   6  10      436.29      391.04     38.51 o
   4   6  10      200.08      215.73     31.35 o
   6   6  10      106.15      133.11     27.79 o
   8   6  10      241.75      276.80     37.65 o
  10   6  10        8.02       10.04     18.75 o
 -11   7  10      143.59      140.35     37.90 o
  -9   7  10      103.43      109.95     27.66 o
  -7   7  10      312.46      301.72     27.61 o
  -5   7  10      314.34      348.38     25.68 o
  -3   7  10      130.75       92.50     20.03 o
  -1   7  10       43.39       21.59     15.13 o
   1   7  10      111.61      113.62     23.40 o
   3   7  10      275.46      298.65     38.94 o
   5   7  10        0.58      -13.08     21.51 o
   7   7  10        0.41        8.09     20.18 o
   9   7  10       36.59       44.44     24.34 o
  -8   8  10      120.74      110.25     30.06 o
  -6   8  10      100.11       65.65     39.44 o
  -4   8  10       22.08       42.49     15.97 o
  -2   8  10       80.04       71.39     20.02 o
   0   8  10       26.52       26.78     17.35 o
   2   8  10       55.27       28.50     18.21 o
   4   8  10       19.43       -4.72     15.55 o
   6   8  10        0.95       -7.73     16.93 o
  -1   9  10       30.91       64.82     21.95 o
   1   9  10       22.60       55.77     20.78 o
 -17   1  11       31.30       40.67     24.92 o
 -15   1  11      303.90      323.17     22.06 o
 -13   1  11        0.21        8.89      8.65 o
 -11   1  11     1607.48     1701.23     34.51 o
  -9   1  11      132.75      110.20      8.49 o
  -7   1  11      761.38      737.78     28.87 o
  -5   1  11     3436.23     3701.06     46.52 o
  -3   1  11      190.90      213.29      7.67 o
  -1   1  11      403.88      370.46     11.74 o
   1   1  11    19705.51    20199.93    188.27 o
   3   1  11      496.63      477.38     15.90 o
   5   1  11     1040.88     1013.72     23.06 o
   7   1  11     2227.09     2440.63     42.05 o
   9   1  11     1846.73     1848.05     44.87 o
  11   1  11     1186.36     1164.35     28.90 o
  13   1  11       77.63       51.68     17.02 o
  15   1  11       13.99       18.26     13.92 o
 -16   2  11        1.10        3.60     12.67 o
 -14   2  11      568.60      591.36     28.24 o
 -12   2  11      134.61      155.67     13.04 o
 -10   2  11       81.79       60.41      8.66 o
  -8   2  11     3264.65     3239.61     49.99 o
  -6   2  11      207.15      245.99      8.16 o
  -4   2  11     1823.08     1740.91     24.13 o
  -2   2  11     8874.17     8763.23     82.59 o
   0   2  11      394.92      364.81     12.62 o
   2   2  11      177.66      190.09      9.21 o
   4   2  11     2512.43     2771.47     43.99 o
   6   2  11      631.60      733.36     25.67 o
   8   2  11      670.54      624.43     27.63 o
  10   2  11      569.04      614.68     24.74 o
  12   2  11        0.58      -11.21      9.46 o
  14   2  11      233.81      195.85     22.57 o
 -15   3  11       43.10       32.44     15.55 o
 -13   3  11        3.79       14.57     10.68 o
 -11   3  11      101.78      124.81     12.07 o
  -9   3  11      531.69      607.61     17.91 o
  -7   3  11        9.21        5.71      5.60 o
  -5   3  11      288.81      275.95     11.21 o
  -3   3  11      240.16      256.87     11.46 o
  -1   3  11     1684.23     1744.57     34.89 o
   1   3  11      146.65      150.11     12.31 o
   3   3  11     3968.18     4145.58     57.00 o
   5   3  11       64.28       89.94      8.60 o
   7   3  11      434.05      419.60     39.18 o
   9   3  11     1875.10     1794.04     47.49 o
  11   3  11      293.95      308.17     33.00 o
  13   3  11       29.92       14.52     13.53 o
 -14   4  11       63.51       67.22     17.77 o
 -12   4  11       33.64       16.80     16.27 o
 -10   4  11     1827.94     1818.37     57.67 o
  -8   4  11       31.04       32.40      8.50 o
  -6   4  11      625.69      602.23     19.03 o
  -4   4  11       60.06       73.86      7.68 o
  -2   4  11       17.32       20.95     11.37 o
   0   4  11     1989.98     2054.53     50.29 o
   2   4  11      247.35      224.11     37.39 o
   4   4  11      495.59      497.94     19.98 o
   6   4  11       13.83       28.24      8.29 o
   8   4  11      125.28      129.40     16.27 o
  10   4  11       20.65       17.27     12.33 o
  12   4  11       43.47       28.50     13.25 o
 -13   5  11      157.71      137.54     25.81 o
 -11   5  11      133.67      132.34     16.92 o
  -9   5  11      898.54      939.22     39.48 o
  -7   5  11     1412.31     1361.66     37.78 o
  -5   5  11      261.10      249.37     18.85 o
  -3   5  11       13.22       11.54      6.99 o
  -1   5  11        5.26       22.47     21.00 o
   1   5  11        7.36       -2.38      8.53 o
   3   5  11      172.78      179.33     32.78 o
   5   5  11      244.80      279.50     22.69 o
   7   5  11        0.04       -0.67     10.94 o
   9   5  11       12.03       -0.19     13.27 o
  11   5  11       47.38       72.73     18.39 o
 -12   6  11        3.09       23.72     18.79 o
 -10   6  11       11.03       24.51     12.88 o
  -8   6  11      144.87      160.87     18.06 o
  -6   6  11       74.84       66.87     12.16 o
  -4   6  11       36.91       34.75      9.76 o
  -2   6  11      186.03      202.87     22.93 o
   0   6  11       42.85       18.23     17.72 o
   2   6  11       67.06       52.38     36.88 o
   4   6  11       24.98       50.96     22.54 o
   6   6  11      160.56      149.95     34.32 o
   8   6  11      147.78      139.51     29.67 o
  10   6  11        9.88       16.74     20.86 o
 -11   7  11       50.96       46.10     29.71 o
  -9   7  11       12.45       54.73     22.13 o
  -7   7  11       10.33        2.74     13.54 o
  -5   7  11       43.32       31.35     13.59 o
  -3   7  11        9.32       -1.50     13.50 o
  -1   7  11       29.33       21.45     14.98 o
   1   7  11       33.83       36.28     16.77 o
   3   7  11       91.45       89.10     34.32 o
   5   7  11      313.64      326.99     40.39 o
   7   7  11       36.64       29.20     21.79 o
   9   7  11       30.44       42.44     24.59 o
  -8   8  11       83.04       54.69     24.86 o
  -6   8  11       12.96       23.37     22.64 o
  -4   8  11        1.77       -1.00     12.76 o
  -2   8  11        0.11      -12.94     24.30 o
   0   8  11       59.66       55.85     19.97 o
   2   8  11       88.88       89.54     22.33 o
   4   8  11      101.88      105.28     24.62 o
   6   8  11       13.70       27.51     24.59 o
 -16   0  12        0.29       -1.02     23.56 o
 -14   0  12      536.87      453.08     36.37 o
 -12   0  12        2.56        3.37      7.06 o
 -10   0  12     1452.87     1510.14     77.34 o
  -8   0  12      696.99      805.56     53.78 o
  -6   0  12      666.07      707.50     33.47 o
  -4   0  12     6137.12     6635.41    117.28 o
  -2   0  12     3303.51     3257.63     54.64 o
   0   0  12        3.71       -0.85      7.87 o
   2   0  12    19828.91    20889.85    299.68 o
   4   0  12     1169.04     1095.67     39.71 o
   6   0  12     2588.52     2884.52     75.64 o
   8   0  12     5966.98     6110.63    131.75 o
  10   0  12      115.79      121.81     14.43 o
  12   0  12      783.34      732.69     53.15 o
  14   0  12      578.13      575.07     60.44 o
 -17   1  12        2.14        2.15     20.67 o
 -15   1  12      120.10      163.44     16.23 o
 -13   1  12       22.89       16.27     13.19 o
 -11   1  12      316.39      293.42     14.71 o
  -9   1  12      173.71      183.11     18.59 o
  -7   1  12      192.48      179.73     12.52 o
  -5   1  12      306.07      382.50     11.60 o
  -3   1  12       26.83       27.90      4.23 o
  -1   1  12     3166.74     3058.23     32.83 o
   1   1  12     2635.06     2618.62     33.19 o
   3   1  12      644.86      687.71     19.78 o
   5   1  12     1276.34     1378.05     28.40 o
   7   1  12      114.02      122.21      9.69 o
   9   1  12      142.47      126.92     11.14 o
  11   1  12      117.25      103.56     11.93 o
  13   1  12        1.74        9.13     12.20 o
  15   1  12      111.53      150.20     21.49 o
 -16   2  12      254.26      209.78     22.88 o
 -14   2  12       77.03       78.19     13.61 o
 -12   2  12       32.27       25.14      8.87 o
 -10   2  12       24.89       20.80      7.02 o
  -8   2  12       90.43       81.60      8.63 o
  -6   2  12     1150.27     1230.30     19.21 o
  -4   2  12     1614.76     1670.82     25.23 o
  -2   2  12       20.52       53.09      5.61 o
   0   2  12      479.66      495.05     18.24 o
   2   2  12        0.02        0.50      4.46 o
   4   2  12     1435.51     1642.41     31.30 o
   6   2  12        0.24        6.33      8.10 o
   8   2  12       68.84       75.00     12.42 o
  10   2  12     1549.85     1565.23     35.12 o
  12   2  12      173.39      203.52     21.17 o
  14   2  12      203.80      236.08     25.07 o
 -15   3  12       85.45       77.72     33.29 o
 -13   3  12      325.28      392.82     24.74 o
 -11   3  12     2023.24     1961.96     41.05 o
  -9   3  12       99.30       95.12      8.69 o
  -7   3  12     1079.67     1080.60     27.02 o
  -5   3  12     2582.96     2724.73     37.09 o
  -3   3  12       86.78       97.27      8.18 o
  -1   3  12        0.12       -3.11      5.13 o
   1   3  12      159.38      133.11     13.31 o
   3   3  12      193.14      189.05     10.23 o
   5   3  12     1402.98     1398.79     27.05 o
   7   3  12      535.53      500.88     26.49 o
   9   3  12       36.64       34.63     12.23 o
  11   3  12      772.21      754.75     32.76 o
  13   3  12       81.09      117.23     30.05 o
 -14   4  12        8.67       13.19     16.98 o
 -12   4  12        8.96      -15.41     11.00 o
 -10   4  12      102.64       97.06     14.93 o
  -8   4  12      247.60      284.24     20.15 o
  -6   4  12     2469.29     2429.50     53.53 o
  -4   4  12        0.44       -3.47      5.29 o
  -2   4  12      300.09      349.33     29.53 o
   0   4  12      166.70      130.41     14.38 o
   2   4  12        2.60        4.37     13.27 o
   4   4  12      353.96      390.24     18.59 o
   6   4  12      101.20       81.23     11.14 o
   8   4  12      131.33      151.23     16.94 o
  10   4  12      203.11      183.61     19.71 o
  12   4  12        6.48       12.33     12.91 o
 -13   5  12       49.70       55.22     16.90 o
 -11   5  12      290.27      290.85     22.71 o
  -9   5  12      521.34      578.92     28.99 o
  -7   5  12      295.82      301.57     18.07 o
  -5   5  12       63.01       50.85      9.57 o
  -3   5  12        0.86        1.02     13.26 o
  -1   5  12       71.26      113.69     22.14 o
   1   5  12      727.93      771.51     30.64 o
   3   5  12      235.35      284.09     33.11 o
   5   5  12        9.86       16.16     19.50 o
   7   5  12      356.49      401.69     28.65 o
   9   5  12       10.79        2.03     13.68 o
  11   5  12       10.64        9.43     14.94 o
 -12   6  12        1.48      -12.29     16.66 o
 -10   6  12       54.70       49.59     14.05 o
  -8   6  12       36.37       27.79     12.79 o
  -6   6  12       38.02       52.22     11.14 o
  -4   6  12      252.17      305.84     50.44 o
  -2   6  12       37.59       35.56     21.08 o
   0   6  12       22.30       16.88     17.42 o
   2   6  12       89.41      114.04     61.98 o
   4   6  12        0.02       -3.46     17.20 o
   6   6  12      114.19      138.71     36.88 o
   8   6  12      117.47       98.82     42.51 o
  10   6  12       45.77       72.21     26.34 o
  -9   7  12      198.45      248.35     33.81 o
  -7   7  12      154.42      155.72     38.15 o
  -5   7  12        5.22        5.49     11.85 o
  -3   7  12        7.56       10.82     14.30 o
  -1   7  12        0.66       -7.32     13.81 o
   1   7  12        8.95        9.44     19.88 o
   3   7  12       11.81        4.45     20.41 o
   5   7  12        1.06      -22.43     17.42 o
   7   7  12       22.36       28.48     23.47 o
   9   7  12       26.11       46.22     24.86 o
  -6   8  12        0.38       11.23     20.28 o
  -4   8  12      135.99      141.67     23.91 o
  -2   8  12        0.90        1.41     16.12 o
   0   8  12        3.81       -2.20     22.42 o
   2   8  12        3.83        7.18     17.87 o
   4   8  12        0.10       20.26     19.79 o
   6   8  12      121.56      151.69     34.77 o
 -15   1  13      116.62      113.02     21.48 o
 -13   1  13     4095.72     4110.55     88.74 o
 -11   1  13      442.10      391.38     19.24 o
  -9   1  13      224.44      224.59     11.26 o
  -7   1  13     1530.88     1716.34     23.25 o
  -5   1  13       49.24       57.17      5.60 o
  -3   1  13     6065.56     6324.06     65.57 o
  -1   1  13       40.67       67.10      5.59 o
   1   1  13     1092.13     1170.58     19.87 o
   3   1  13      612.67      706.26     19.11 o
   5   1  13      688.64      689.47     20.48 o
   7   1  13      283.88      267.93     13.70 o
   9   1  13      369.84      396.98     17.89 o
  11   1  13       15.89       20.40      9.25 o
  13   1  13       27.83       20.53     13.93 o
  15   1  13        1.74      -11.98     12.63 o
 -16   2  13       69.70       65.56     26.08 o
 -14   2  13       19.37       27.58     10.66 o
 -12   2  13       20.44       24.02      8.02 o
 -10   2  13     1183.59     1165.35     27.72 o
  -8   2  13       70.75       73.63      9.32 o
  -6   2  13      139.60      195.36      7.72 o
  -4   2  13     1082.77     1254.12     18.86 o
  -2   2  13        7.46        9.46      3.88 o
   0   2  13     3120.42     3288.84     42.34 o
   2   2  13      256.94      287.66     13.73 o
   4   2  13      494.42      560.01     18.91 o
   6   2  13     1875.39     1923.53     58.41 o
   8   2  13       86.24       67.18     12.43 o
  10   2  13     1014.89      898.54     28.87 o
  12   2  13      502.47      467.74     31.54 o
  14   2  13       11.86        6.97     21.65 o
 -15   3  13       82.70       93.75     18.84 o
 -13   3  13      363.46      387.37     24.60 o
 -11   3  13      193.73      175.88     13.91 o
  -9   3  13     2142.78     2075.84     35.24 o
  -7   3  13        0.49       -4.74      4.00 o
  -5   3  13      927.94     1003.59     20.97 o
  -3   3  13       41.11       60.71      7.48 o
  -1   3  13       25.27       23.50      7.48 o
   1   3  13       65.80       91.14     17.34 o
   3   3  13      599.94      585.37     17.01 o
   5   3  13      156.08      156.10     10.39 o
   7   3  13      555.51      522.61     40.51 o
   9   3  13        1.28       -4.66      9.73 o
  11   3  13       34.56       17.64     11.23 o
  13   3  13        0.30        8.56     12.98 o
 -14   4  13       13.78       42.38     18.46 o
 -12   4  13       62.01       38.76     17.74 o
 -10   4  13      261.87      282.02     18.49 o
  -8   4  13      200.41      195.02     14.18 o
  -6   4  13       34.50       37.71      7.57 o
  -4   4  13      309.03      316.39     14.85 o
  -2   4  13        0.02      -12.63     14.85 o
   0   4  13        6.93       21.32      9.31 o
   2   4  13     2274.98     2467.66     79.12 o
   4   4  13        7.76        7.07      7.28 o
   6   4  13      499.08      560.15     23.05 o
   8   4  13      178.92      146.69     17.34 o
  10   4  13      227.55      207.22     21.58 o
  12   4  13      328.22      328.08     24.60 o
 -13   5  13      100.44       84.80     18.64 o
 -11   5  13        6.75        0.05     10.58 o
  -9   5  13      781.98      797.68     31.10 o
  -7   5  13        4.42        2.73      7.89 o
  -5   5  13       68.58       73.97     16.57 o
  -3   5  13        1.32      -25.61     22.54 o
  -1   5  13      271.59      286.25     31.74 o
   1   5  13       22.86       43.34     17.47 o
   3   5  13      212.75      189.99     27.50 o
   5   5  13       51.01       55.76     14.35 o
   7   5  13      112.87      103.03     17.74 o
   9   5  13       98.39      153.00     72.22 o
  11   5  13       44.02       34.85     27.66 o
 -12   6  13       32.85        3.07     24.59 o
 -10   6  13        0.04       -6.72     13.53 o
  -8   6  13      225.43      269.23     25.68 o
  -6   6  13      854.48      899.67     34.17 o
  -4   6  13        4.78       -2.94     10.10 o
  -2   6  13       34.98       35.38     14.33 o
   0   6  13      109.77       95.65     38.93 o
   2   6  13       85.73       73.92     23.33 o
   4   6  13        8.24       23.58     20.41 o
   6   6  13       41.91       43.46     21.59 o
   8   6  13      210.15      244.46     37.30 o
  10   6  13       58.77       60.90     25.60 o
  -9   7  13       12.90        0.17     18.70 o
  -7   7  13       93.27       69.86     18.95 o
  -5   7  13       24.37        3.66     14.11 o
  -3   7  13      457.76      493.92     36.53 o
  -1   7  13      469.75      494.66     55.99 o
   1   7  13       52.98       53.97     22.64 o
   3   7  13       33.83       18.35     23.14 o
   5   7  13       53.64       58.88     35.85 o
   7   7  13       13.93       12.14     23.33 o
  -6   8  13       11.30      -19.10     18.92 o
  -4   8  13       76.25       72.04     19.91 o
  -2   8  13       76.52       46.27     24.59 o
   0   8  13       14.05      -19.75     15.47 o
   2   8  13        2.67       17.22     18.01 o
   4   8  13       78.60       88.83     30.32 o
 -16   0  14       56.37       16.29     19.10 o
 -14   0  14      454.34      554.21     71.71 o
 -12   0  14     4128.48     4031.57    109.53 o
 -10   0  14      564.03      532.64     28.30 o
  -8   0  14      489.82      400.65     27.35 o
  -6   0  14     1016.86     1100.35     26.48 o
  -4   0  14      580.15      509.04     24.89 o
  -2   0  14     6327.43     6150.56    110.58 o
   0   0  14     3776.47     4068.57     63.11 o
   2   0  14      520.60      546.45     24.41 o
   4   0  14      286.73      175.33     16.73 o
   6   0  14     1985.69     1920.71    100.91 o
   8   0  14      114.33      135.95     14.95 o
  10   0  14     2950.69     2760.24    102.62 o
  12   0  14       25.40        6.23     16.44 o
  14   0  14       27.30       25.70     21.29 o
 -15   1  14      307.24      253.49     33.19 o
 -13   1  14     1266.71     1298.33     35.30 o
 -11   1  14     1872.84     1740.60     40.09 o
  -9   1  14      704.60      726.56     25.17 o
  -7   1  14      714.79      688.61     15.02 o
  -5   1  14     3148.43     3138.95     42.72 o
  -3   1  14     3418.15     3603.08     40.08 o
  -1   1  14     7497.80     8020.65     77.85 o
   1   1  14     1283.83     1184.05     26.06 o
   3   1  14       57.97       40.98      7.08 o
   5   1  14      267.96      277.85     16.14 o
   7   1  14      775.32      854.27     22.50 o
   9   1  14        5.07       -2.94      6.97 o
  11   1  14      202.69      207.32     15.94 o
  13   1  14       50.37       59.05     15.84 o
 -16   2  14        0.03       10.76     18.83 o
 -14   2  14      178.36      233.95     19.02 o
 -12   2  14     1156.58     1160.04     28.20 o
 -10   2  14      170.94      168.90     12.24 o
  -8   2  14      244.12      213.92     13.48 o
  -6   2  14       37.58       40.73      4.92 o
  -4   2  14     2111.37     2122.44     28.88 o
  -2   2  14     1490.96     1573.28     26.25 o
   0   2  14      493.45      488.95     19.46 o
   2   2  14      524.67      712.48     27.56 o
   4   2  14      174.56      178.65     19.73 o
   6   2  14     2232.86     2333.69     52.20 o
   8   2  14      587.79      485.57     27.12 o
  10   2  14      858.36      770.44     32.83 o
  12   2  14      103.73      123.59     18.65 o
  14   2  14        0.38       -4.24     12.76 o
 -15   3  14      308.01      313.27     27.51 o
 -13   3  14      267.43      267.85     19.21 o
 -11   3  14      332.11      310.35     22.74 o
  -9   3  14        0.77       -7.47      7.37 o
  -7   3  14      167.05      175.49     13.42 o
  -5   3  14       47.77       52.23      6.75 o
  -3   3  14        3.75        2.36      4.55 o
  -1   3  14     7536.58     7868.19    142.02 o
   1   3  14       62.56       65.22     11.41 o
   3   3  14     1951.42     1936.70     33.93 o
   5   3  14      898.72      917.52     22.28 o
   7   3  14      459.79      482.35     26.75 o
   9   3  14       50.16       41.87     12.69 o
  11   3  14      361.34      358.87     28.10 o
  13   3  14       25.84       18.49     14.38 o
 -14   4  14      473.86      540.69     42.23 o
 -12   4  14        1.83      -16.41     10.94 o
 -10   4  14       67.04       61.49     13.07 o
  -8   4  14     1024.93      996.20     36.08 o
  -6   4  14      125.08      127.38     10.78 o
  -4   4  14       29.77       31.15      6.97 o
  -2   4  14     1120.53     1092.63     46.95 o
   0   4  14        8.63        9.26      9.08 o
   2   4  14       71.36       85.71     12.65 o
   4   4  14      192.92      204.34     16.95 o
   6   4  14       80.92       84.18     12.62 o
   8   4  14     1614.48     1587.05     53.23 o
  10   4  14      430.92      454.90     29.36 o
  12   4  14      339.21      336.15     25.46 o
 -13   5  14       10.30       17.23     15.74 o
 -11   5  14        0.05        2.21     15.38 o
  -9   5  14      309.37      325.10     22.86 o
  -7   5  14       33.57       24.73     10.44 o
  -5   5  14       42.21       40.50      9.98 o
  -3   5  14       35.38       41.64     18.95 o
  -1   5  14     1198.68     1224.80     55.13 o
   1   5  14      336.06      380.32     75.81 o
   3   5  14      470.33      484.39     42.33 o
   5   5  14      325.92      357.03     27.41 o
   7   5  14      176.63      217.24     32.57 o
   9   5  14       60.34       69.38     43.54 o
  11   5  14       98.51       99.13     27.88 o
 -12   6  14       11.41       71.71     30.73 o
 -10   6  14      193.75      188.94     23.47 o
  -8   6  14        1.92        8.30     14.04 o
  -6   6  14        8.94       11.38     13.60 o
  -4   6  14        9.98       14.76     12.19 o
  -2   6  14       12.93        6.04     16.87 o
   0   6  14       58.00       76.70     22.14 o
   2   6  14      145.79      139.93     40.46 o
   4   6  14       80.86       55.17     23.62 o
   6   6  14        0.46        2.75     18.92 o
   8   6  14      159.22      168.15     32.24 o
  10   6  14      131.29      135.83     33.81 o
  -9   7  14       21.35      -13.34     17.52 o
  -7   7  14        0.48       -7.52     14.19 o
  -5   7  14       16.45        0.84     14.06 o
  -3   7  14      113.61       95.69     20.75 o
  -1   7  14        0.00        7.48     14.59 o
   1   7  14      142.53      178.82     33.21 o
   3   7  14        0.66        1.45     20.09 o
   5   7  14       13.91       24.89     26.12 o
   7   7  14        7.50       -4.69     21.66 o
  -6   8  14        0.49      -23.62     18.15 o
  -4   8  14        6.39        0.25     19.02 o
  -2   8  14       25.63        1.25     16.75 o
   0   8  14        5.31      -10.09     15.49 o
   2   8  14        0.63        4.31     17.92 o
   4   8  14       92.64      115.25     33.32 o
 -15   1  15      642.37      681.67     54.95 o
 -13   1  15      111.13      106.70     23.22 o
 -11   1  15     2240.17     2213.01     48.95 o
  -9   1  15     1158.62     1190.85     20.66 o
  -7   1  15     2784.64     2820.51     40.40 o
  -5   1  15     3080.25     3346.38     48.85 o
  -3   1  15     4537.47     4841.06     51.44 o
  -1   1  15     5214.36     5591.72     58.15 o
   1   1  15       21.01       39.46      6.85 o
   3   1  15      118.36      137.01     10.69 o
   5   1  15        0.00       -0.10      6.48 o
   7   1  15      258.23      249.74     15.02 o
   9   1  15     2931.44     2642.69     49.44 o
  11   1  15        0.98       -2.65      8.46 o
  13   1  15       13.26       11.95     13.31 o
 -16   2  15        0.00       -1.52     22.03 o
 -14   2  15      318.81      311.89     22.48 o
 -12   2  15     1159.91     1026.56     29.11 o
 -10   2  15      428.13      452.80     18.39 o
  -8   2  15      182.03      210.38     22.40 o
  -6   2  15      426.57      411.31     13.02 o
  -4   2  15      298.13      314.08     11.16 o
  -2   2  15        0.87        5.54      4.27 o
   0   2  15     1055.90     1208.40     26.50 o
   2   2  15      297.82      305.37     14.86 o
   4   2  15      335.64      364.77     18.12 o
   6   2  15        4.65        8.09      8.96 o
   8   2  15     2036.45     2020.65     60.48 o
  10   2  15      425.95      426.97     21.87 o
  12   2  15        3.77       17.34     12.80 o
  14   2  15       35.57       66.39     17.95 o
 -15   3  15       82.50      115.19     18.62 o
 -13   3  15      345.47      405.80     29.72 o
 -11   3  15       91.57      102.77     12.66 o
  -9   3  15        2.11       -1.90      7.97 o
  -7   3  15     2128.22     2181.35     34.23 o
  -5   3  15      197.00      204.64     12.97 o
  -3   3  15      585.37      555.17     21.10 o
  -1   3  15       88.12       93.44     13.56 o
   1   3  15      861.34      907.30     28.08 o
   3   3  15      245.40      245.29     12.85 o
   5   3  15      449.93      439.62     17.26 o
   7   3  15      228.12      240.56     19.80 o
   9   3  15       36.53       37.62     13.00 o
  11   3  15      154.81      134.32     17.34 o
  13   3  15       24.16        6.41     13.24 o
 -14   4  15        2.29        5.68     17.01 o
 -12   4  15       11.70        8.13     18.06 o
 -10   4  15      521.30      538.39     26.49 o
  -8   4  15      120.64      107.49     13.01 o
  -6   4  15      197.83      199.37     19.09 o
  -4   4  15        0.22        0.13      8.10 o
  -2   4  15      102.31       79.76     17.94 o
   0   4  15     1496.58     1509.17     94.46 o
   2   4  15       43.34       38.13     20.47 o
   4   4  15      301.21      310.27     13.84 o
   6   4  15      528.04      513.15     21.85 o
   8   4  15      100.48       73.50     16.56 o
  10   4  15      111.41       95.53     17.30 o
  12   4  15        2.99      -13.01     11.30 o
 -13   5  15       29.20       26.22     15.79 o
 -11   5  15      115.33      117.88     16.71 o
  -9   5  15       23.48       17.49     11.09 o
  -7   5  15      196.00      170.07     16.52 o
  -5   5  15        0.78      -10.48      6.99 o
  -3   5  15      905.11      857.29     67.33 o
  -1   5  15      386.43      407.47     36.88 o
   1   5  15      270.36      256.75     31.21 o
   3   5  15      433.41      410.21     39.81 o
   5   5  15       29.49       31.47     13.54 o
   7   5  15      826.28      855.27     58.66 o
   9   5  15      237.71      258.82     36.02 o
  11   5  15       28.09       25.16     21.90 o
 -12   6  15        9.38       29.71     26.63 o
 -10   6  15       39.72       24.93     15.95 o
  -8   6  15       48.83       32.24     15.52 o
  -6   6  15       11.01        0.67     13.36 o
  -4   6  15       31.44       18.85     12.62 o
  -2   6  15        0.00       -5.30     15.92 o
   0   6  15       25.84       24.98     28.68 o
   2   6  15       16.94        3.49     25.10 o
   4   6  15       24.13        7.17     19.44 o
   6   6  15      461.04      481.15     94.25 o
   8   6  15      121.91       88.06     27.32 o
  10   6  15       49.35       52.62     43.03 o
  -9   7  15        3.48      -22.15     17.42 o
  -7   7  15        0.67       -9.18     21.26 o
  -5   7  15       12.24       -4.83     14.27 o
  -3   7  15       15.88       -6.79     13.31 o
  -1   7  15      143.29      125.43     23.82 o
   1   7  15       40.54       16.19     22.14 o
   3   7  15       53.62       45.63     23.77 o
   5   7  15      646.55      701.49     91.17 o
   7   7  15        4.50        2.92     21.90 o
  -6   8  15       34.08       -6.73     22.13 o
  -4   8  15      199.55      216.99     29.11 o
  -2   8  15      156.52      137.94     25.46 o
   0   8  15       13.15       22.31     17.15 o
   2   8  15       30.66        1.28     17.20 o
   4   8  15       92.73      124.34     34.02 o
 -16   0  16       50.69       43.66     23.14 o
 -14   0  16      679.71      638.02    107.56 o
 -12   0  16        2.60        3.99     11.39 o
 -10   0  16      235.31      191.95     21.74 o
  -8   0  16      546.43      494.42     31.54 o
  -6   0  16      556.08      591.03     22.98 o
  -4   0  16      564.64      643.56     30.85 o
  -2   0  16     2414.95     2651.49     50.47 o
   0   0  16      552.71      512.56     21.34 o
   2   0  16     5385.17     5331.86    106.31 o
   4   0  16      204.58      179.25     22.94 o
   6   0  16      253.05      233.20     45.31 o
   8   0  16      913.77     1059.37     35.38 o
  10   0  16      147.88      115.67     18.63 o
  12   0  16        2.90      -12.01     16.74 o
  14   0  16       12.75        4.78     20.84 o
 -15   1  16        1.11       12.05     14.74 o
 -13   1  16      210.68      204.03     25.95 o
 -11   1  16      180.31      188.17     26.26 o
  -9   1  16       43.09       26.98      6.39 o
  -7   1  16      248.20      255.81     10.75 o
  -5   1  16      128.08      162.70     10.10 o
  -3   1  16      287.83      302.28     11.37 o
  -1   1  16      123.31      114.51      8.44 o
   1   1  16       85.03       92.06      8.69 o
   3   1  16      137.82      137.20     11.67 o
   5   1  16       36.08       32.54      9.22 o
   7   1  16      900.28      768.67     24.10 o
   9   1  16     1055.13     1022.76     30.29 o
  11   1  16      147.90      157.10     16.42 o
  13   1  16        5.93       -5.72     12.50 o
 -16   2  16       42.89       45.88     28.68 o
 -14   2  16       39.69       32.02     17.13 o
 -12   2  16      313.44      325.88     16.81 o
 -10   2  16        7.13       -0.39      7.62 o
  -8   2  16     1290.97     1226.22     29.63 o
  -6   2  16       38.33       61.00      5.96 o
  -4   2  16       20.01       22.01      6.20 o
  -2   2  16     2392.97     2426.84     36.21 o
   0   2  16     1739.65     1741.09     51.47 o
   2   2  16       58.28       55.32      8.98 o
   4   2  16      106.68      104.81     10.06 o
   6   2  16      768.01      781.83     33.56 o
   8   2  16        2.17        8.07     11.13 o
  10   2  16       65.38       53.94     11.50 o
  12   2  16       36.03       19.39     14.64 o
 -15   3  16       68.97       55.94     23.87 o
 -13   3  16      178.71      218.85     19.19 o
 -11   3  16      935.62      999.75     40.76 o
  -9   3  16     1153.14     1035.29     29.46 o
  -7   3  16      467.02      498.77     21.02 o
  -5   3  16        2.13        5.80      5.37 o
  -3   3  16     2921.81     3038.97     45.84 o
  -1   3  16      859.40      918.67     33.14 o
   1   3  16      802.86      825.76     27.10 o
   3   3  16      564.42      592.42     22.37 o
   5   3  16       39.47       35.82      7.87 o
   7   3  16     1857.58     1863.07     49.58 o
   9   3  16      551.19      541.96     31.20 o
  11   3  16        9.01      -13.58     10.64 o
  13   3  16       26.11        7.25     14.70 o
 -14   4  16       54.23       80.65     17.88 o
 -12   4  16       31.02        2.08     14.05 o
 -10   4  16       66.91       54.97     12.19 o
  -8   4  16      107.10      100.51     16.28 o
  -6   4  16      706.88      770.21     32.90 o
  -4   4  16     1194.88     1236.38     41.74 o
  -2   4  16      266.17      290.75     29.01 o
   0   4  16        9.70       22.41     10.89 o
   2   4  16       12.82       24.04      8.98 o
   4   4  16        1.16        2.66      6.24 o
   6   4  16      334.20      428.65     21.54 o
   8   4  16      166.04      157.27     26.77 o
  10   4  16        1.56       -2.64     11.65 o
  12   4  16        2.43      -13.32     16.42 o
 -13   5  16        0.00      -10.15     14.22 o
 -11   5  16       15.69        2.28     11.30 o
  -9   5  16        8.47       21.55     11.63 o
  -7   5  16      305.83      285.14     20.28 o
  -5   5  16      856.06      920.74     53.53 o
  -3   5  16       12.38       16.86     17.76 o
  -1   5  16       43.15       72.54     20.63 o
   1   5  16        4.86        5.06     17.34 o
   3   5  16       79.90      109.89     24.08 o
   5   5  16      669.72      673.15     35.46 o
   7   5  16      115.01       94.22     26.05 o
   9   5  16       68.08       31.08     23.87 o
  11   5  16      128.47      188.47     35.13 o
 -10   6  16       16.22       -1.77     25.90 o
  -8   6  16       31.33       35.17     17.22 o
  -6   6  16      542.60      608.57     38.43 o
  -4   6  16     1128.86     1182.46     40.35 o
  -2   6  16      232.20      263.52     33.29 o
   0   6  16       72.06       25.88     19.33 o
   2   6  16       41.37       50.71     27.15 o
   4   6  16      399.73      387.59     43.06 o
   6   6  16        0.15       27.95     24.07 o
   8   6  16       78.45       81.24     28.54 o
  -9   7  16       13.88        6.73     16.42 o
  -7   7  16      143.82      123.54     26.17 o
  -5   7  16       45.31       21.70     16.54 o
  -3   7  16        1.94       -7.86     12.16 o
  -1   7  16        0.16        1.10     29.71 o
   1   7  16        9.27       21.51     22.13 o
   3   7  16      169.36      198.37     36.45 o
   5   7  16       87.44      106.25     40.46 o
   7   7  16      218.65      237.35     52.76 o
  -4   8  16        3.66        9.96     20.64 o
  -2   8  16       55.07       67.83     27.07 o
   0   8  16      317.11      292.36     34.19 o
   2   8  16        2.84       16.13     63.00 o
 -15   1  17      222.11      236.31     28.56 o
 -13   1  17        4.82        0.17     12.96 o
 -11   1  17     3805.22     3604.26     69.36 o
  -9   1  17      863.95      859.53     22.29 o
  -7   1  17       48.52       35.55      5.89 o
  -5   1  17      104.91       97.46      8.32 o
  -3   1  17      252.91      286.83     11.90 o
  -1   1  17      276.17      335.84     17.85 o
   1   1  17     3907.27     3969.57     59.98 o
   3   1  17      220.08      211.53     16.90 o
   5   1  17      910.81      924.84     30.83 o
   7   1  17     2686.25     2584.29     47.41 o
   9   1  17       11.13       39.01     11.08 o
  11   1  17      885.86      899.70     32.87 o
  13   1  17      104.62      134.86     22.07 o
 -14   2  17       26.64       18.09     16.12 o
 -12   2  17       14.07        9.89     10.07 o
 -10   2  17       36.67       37.84     13.63 o
  -8   2  17       19.61       21.00      5.57 o
  -6   2  17      928.41      907.10     18.86 o
  -4   2  17      570.13      621.90     16.20 o
  -2   2  17     1205.63     1205.66     22.39 o
   0   2  17     2082.53     2055.16     38.35 o
   2   2  17     1580.23     1639.10     36.22 o
   4   2  17      290.37      303.09     15.78 o
   6   2  17        9.11       -2.83      9.76 o
   8   2  17     1093.59     1014.55     41.56 o
  10   2  17      475.09      471.49     25.70 o
  12   2  17        9.65       11.64     13.60 o
 -15   3  17       49.19       27.66     31.76 o
 -13   3  17      342.55      426.97     25.54 o
 -11   3  17      422.08      450.98     22.52 o
  -9   3  17      190.51      189.75     15.33 o
  -7   3  17     1368.16     1396.95     28.49 o
  -5   3  17      303.46      279.78     12.68 o
  -3   3  17      372.66      422.88     14.69 o
  -1   3  17      213.76      215.85     19.44 o
   1   3  17       91.83       96.99      8.78 o
   3   3  17      683.49      733.61     21.38 o
   5   3  17     1287.66     1331.05     29.65 o
   7   3  17      247.27      245.04     17.04 o
   9   3  17      729.97      814.75     37.32 o
  11   3  17        7.13       -0.25     11.87 o
 -14   4  17        0.05        9.86     13.92 o
 -12   4  17       59.12       56.54     15.88 o
 -10   4  17       49.33       37.20     13.76 o
  -8   4  17      221.28      236.18     17.35 o
  -6   4  17     1727.83     1762.20     41.95 o
  -4   4  17      223.34      245.39     29.81 o
  -2   4  17     3233.86     3455.82     78.86 o
   0   4  17      166.67      175.46     18.94 o
   2   4  17      125.04      157.30     16.71 o
   4   4  17      895.36      985.11     25.04 o
   6   4  17        7.79        1.69     12.64 o
   8   4  17      247.14      242.65     28.05 o
  10   4  17        1.17       -5.47     13.80 o
 -13   5  17      127.81      146.12     26.81 o
 -11   5  17        6.91       12.17     12.06 o
  -9   5  17      578.08      582.44     36.05 o
  -7   5  17      140.77      127.05     22.22 o
  -5   5  17       40.80       66.42     15.63 o
  -3   5  17      551.65      577.38     36.07 o
  -1   5  17       24.33       25.99     16.87 o
   1   5  17      696.30      796.28     86.05 o
   3   5  17      143.35      179.14     35.77 o
   5   5  17     1462.55     1489.06     51.35 o
   7   5  17      121.79      113.46     44.05 o
   9   5  17       17.01      -24.70     25.10 o
 -10   6  17       76.46       99.81     20.86 o
  -8   6  17      724.49      807.11     44.81 o
  -6   6  17      371.13      360.72     30.59 o
  -4   6  17     1053.38     1117.79     60.77 o
  -2   6  17       49.35       41.54     23.56 o
   0   6  17      100.18      118.71     27.27 o
   2   6  17      190.39      186.74     32.95 o
   4   6  17      167.94      187.64     33.95 o
   6   6  17      277.18      307.12     39.96 o
   8   6  17      160.91      211.72     37.65 o
  -9   7  17       17.59       -9.46     19.86 o
  -7   7  17        0.19      -13.39     14.81 o
  -5   7  17      119.68      131.56     23.63 o
  -3   7  17      352.08      309.07     39.19 o
  -1   7  17       73.99       54.21     25.01 o
   1   7  17      750.80      858.75     63.51 o
   3   7  17      775.62      780.40     99.88 o
   5   7  17        5.45       -8.88     39.44 o
  -4   8  17      306.11      323.85     34.06 o
  -2   8  17        2.19      -28.70     19.13 o
   0   8  17       35.12       38.38     19.00 o
   2   8  17       97.01      169.93     37.58 o
 -16   0  18       16.05       43.33     24.07 o
 -14   0  18      436.16      443.68     45.62 o
 -12   0  18       53.96       70.72     14.37 o
 -10   0  18      712.85      685.45     31.64 o
  -8   0  18      367.91      370.94     16.32 o
  -6   0  18      521.65      593.43     24.88 o
  -4   0  18     1740.41     1598.90    101.22 o
  -2   0  18      555.55      508.99     34.75 o
   0   0  18        1.82        1.68      7.84 o
   2   0  18      123.69      101.64     12.91 o
   4   0  18      841.67     1022.49     38.24 o
   6   0  18     3055.98     2976.90     90.55 o
   8   0  18     2635.68     2500.03     69.27 o
  10   0  18      639.08      792.54     40.74 o
  12   0  18        5.10       25.04     21.38 o
 -15   1  18       82.46       98.02     21.33 o
 -13   1  18      131.25      104.12     22.07 o
 -11   1  18      351.35      343.06     22.27 o
  -9   1  18      855.66      906.64     19.34 o
  -7   1  18       64.17       59.11      7.02 o
  -5   1  18      137.96      163.03      9.74 o
  -3   1  18      624.82      654.11     21.59 o
  -1   1  18      255.66      276.14     11.81 o
   1   1  18      712.26      722.82     31.31 o
   3   1  18      484.60      577.78     27.60 o
   5   1  18      220.30      245.70     19.03 o
   7   1  18       33.22       31.75      9.49 o
   9   1  18      204.31      213.50     18.01 o
  11   1  18        0.01        1.51     16.14 o
  13   1  18       15.63        4.95     13.70 o
 -14   2  18       32.20       17.04     17.47 o
 -12   2  18       45.57       90.63     12.44 o
 -10   2  18      906.15      888.13     26.61 o
  -8   2  18        1.70       -3.56      6.18 o
  -6   2  18       92.10       90.06     10.33 o
  -4   2  18      203.92      207.98     11.54 o
  -2   2  18       96.29      126.16      8.50 o
   0   2  18      299.59      280.12     15.61 o
   2   2  18      269.83      269.94     16.78 o
   4   2  18      186.08      226.87     14.54 o
   6   2  18        8.80       11.72     10.45 o
   8   2  18       28.44        8.41     12.57 o
  10   2  18       65.05       57.79     13.16 o
  12   2  18      145.60      160.13     25.73 o
 -15   3  18        0.29       59.42     31.76 o
 -13   3  18       30.32       40.67     16.41 o
 -11   3  18      284.70      303.66     19.46 o
  -9   3  18     1039.25     1039.53     33.47 o
  -7   3  18      421.60      500.54     39.18 o
  -5   3  18     1061.93     1021.21     21.77 o
  -3   3  18      536.52      629.03     19.22 o
  -1   3  18      773.43      861.37     36.79 o
   1   3  18       74.17       91.55      9.32 o
   3   3  18      159.99      165.74     11.90 o
   5   3  18      418.42      420.35     18.92 o
   7   3  18       84.66       98.06     13.04 o
   9   3  18       72.54       71.56     15.80 o
  11   3  18       27.58        0.29     13.99 o
 -14   4  18       25.23       13.76     14.32 o
 -12   4  18      244.08      313.20     24.04 o
 -10   4  18        0.63       -2.67      9.65 o
  -8   4  18      341.88      319.59     20.30 o
  -6   4  18      353.15      322.25     34.99 o
  -4   4  18      580.43      634.75     34.14 o
  -2   4  18       43.05       43.63     13.74 o
   0   4  18       93.70      103.20     25.29 o
   2   4  18        4.79       -3.16      8.71 o
   4   4  18        3.29        4.10      8.96 o
   6   4  18     2090.31     2059.50     53.54 o
   8   4  18      386.62      423.03     35.24 o
  10   4  18        0.48      -19.85     13.24 o
 -11   5  18        1.53       -2.90     26.52 o
  -9   5  18      370.66      400.11     40.91 o
  -7   5  18       29.97        7.99     13.07 o
  -5   5  18       64.95       96.52     38.93 o
  -3   5  18      113.90       91.13     18.07 o
  -1   5  18      920.81      960.58     53.64 o
   1   5  18       21.46       78.53     29.71 o
   3   5  18      110.65       83.58     19.66 o
   5   5  18       85.85       98.76     26.54 o
   7   5  18      115.62      120.71     28.95 o
   9   5  18       57.42       49.91     25.10 o
 -10   6  18       59.17       15.94     17.30 o
  -8   6  18       46.81       80.88     22.93 o
  -6   6  18      158.29      162.10     23.12 o
  -4   6  18     1031.02      962.22     62.71 o
  -2   6  18       22.49       10.64     19.52 o
   0   6  18       84.31       82.63     25.34 o
   2   6  18       20.62       39.19     39.95 o
   4   6  18       94.12      107.29     28.44 o
   6   6  18      589.59      577.72     52.15 o
   8   6  18       14.32       -2.28     21.59 o
  -7   7  18       33.16       40.94     21.74 o
  -5   7  18        0.08        4.62     15.15 o
  -3   7  18        0.33       -9.91     15.95 o
  -1   7  18       20.43       22.72     23.61 o
   1   7  18       56.13       77.98     27.71 o
   3   7  18      125.18      112.14     31.05 o
   5   7  18      167.52      134.38     33.40 o
  -2   8  18       17.86      -48.01     34.83 o
   0   8  18        0.46       28.95     18.89 o
 -15   1  19      165.23      162.55     23.51 o
 -13   1  19      103.99      118.83     19.10 o
 -11   1  19        3.23        9.30     10.25 o
  -9   1  19      362.67      326.83     11.58 o
  -7   1  19      238.20      219.36     12.21 o
  -5   1  19     3906.72     3853.26     59.96 o
  -3   1  19        0.02       -1.83      4.84 o
  -1   1  19      840.44      909.06     19.63 o
   1   1  19      390.48      401.88     18.89 o
   3   1  19       75.79       36.02     12.92 o
   5   1  19      544.83      589.29     29.82 o
   7   1  19      392.36      421.44     25.72 o
   9   1  19      309.41      341.15     22.55 o
  11   1  19        3.66        4.16     11.57 o
  13   1  19       29.74       28.27     17.24 o
 -14   2  19       90.73      112.40     23.08 o
 -12   2  19      171.18      191.31     20.48 o
 -10   2  19       73.79       71.14     10.42 o
  -8   2  19       15.67       14.86      9.48 o
  -6   2  19      296.52      263.25     11.55 o
  -4   2  19       16.40       17.86      6.59 o
  -2   2  19       10.28        4.62      5.13 o
   0   2  19      103.52      103.34     10.79 o
   2   2  19      550.15      566.82     25.81 o
   4   2  19      903.72      945.74     26.44 o
   6   2  19     1269.50     1143.41     37.68 o
   8   2  19      526.41      491.05     30.08 o
  10   2  19      187.77      191.53     18.82 o
  12   2  19        0.52       -2.66     14.15 o
 -13   3  19        0.25       11.05     15.13 o
 -11   3  19       25.49       12.60      9.66 o
  -9   3  19     1327.27     1333.17     44.01 o
  -7   3  19      144.72      142.26     25.32 o
  -5   3  19      247.85      251.58     14.13 o
  -3   3  19      899.69      895.46     21.96 o
  -1   3  19      368.16      392.70     18.06 o
   1   3  19      699.37      655.45     23.24 o
   3   3  19       80.00       74.90     10.87 o
   5   3  19      384.66      464.43     20.31 o
   7   3  19       27.97       43.00     11.26 o
   9   3  19       91.26       80.55     20.26 o
  11   3  19       47.78       47.76     16.43 o
 -12   4  19        0.00      -16.49     10.99 o
 -10   4  19        9.89        4.31     10.25 o
  -8   4  19        6.67       -0.13      9.93 o
  -6   4  19      214.20      230.07     30.40 o
  -4   4  19      184.34      214.90     22.29 o
  -2   4  19      374.22      414.49     31.94 o
   0   4  19       18.72       -2.47     13.31 o
   2   4  19      200.72      235.01     18.99 o
   4   4  19      245.52      281.43     20.06 o
   6   4  19       85.52       65.69     18.01 o
   8   4  19        5.66       22.41     16.12 o
  10   4  19       13.78       -3.75     15.60 o
 -11   5  19       70.26       38.52     16.52 o
  -9   5  19       22.52       43.75     16.11 o
  -7   5  19      138.62      137.47     25.40 o
  -5   5  19       87.81       45.22     22.74 o
  -3   5  19      624.07      624.24     60.45 o
  -1   5  19      629.11      701.42     50.68 o
   1   5  19      145.98      162.22     43.03 o
   3   5  19     2024.44     2111.32     65.17 o
   5   5  19       33.84       44.05     23.33 o
   7   5  19       37.17       67.72     24.34 o
   9   5  19       62.56       78.29     26.43 o
 -10   6  19       57.95       35.55     17.31 o
  -8   6  19       18.18       33.48     17.30 o
  -6   6  19        4.64       -5.37     14.55 o
  -4   6  19      417.95      460.07     46.09 o
  -2   6  19       43.17       41.24     21.51 o
   0   6  19        4.00      -11.10     17.42 o
   2   6  19       11.99       -7.28     26.63 o
   4   6  19      313.30      296.74     39.61 o
   6   6  19      108.79       81.50     27.66 o
   8   6  19        2.11        5.77     23.38 o
  -7   7  19      738.94      763.20     47.78 o
  -5   7  19       11.23       12.75     16.83 o
  -3   7  19      133.94       93.25     22.36 o
  -1   7  19       86.72       82.26     27.79 o
   1   7  19      284.55      292.29     40.88 o
   3   7  19      392.57      444.56     70.69 o
   5   7  19      201.00      226.17     39.82 o
 -14   0  20      119.40      155.69     30.01 o
 -12   0  20      499.47      468.39     29.85 o
 -10   0  20      204.46      204.91     34.05 o
  -8   0  20     2397.08     2158.66     69.20 o
  -6   0  20      316.97      292.39     20.49 o
  -4   0  20     1296.61     1300.03     41.70 o
  -2   0  20        7.23       10.42      7.97 o
   0   0  20     3391.83     3205.04     65.75 o
   2   0  20      129.66      108.85     16.48 o
   4   0  20       57.01       36.88     16.66 o
   6   0  20       39.26        7.97     12.80 o
   8   0  20       18.26        7.08     13.64 o
  10   0  20      336.80      332.50     38.98 o
  12   0  20        0.22      -25.26     17.42 o
 -15   1  20        0.11        1.47     13.44 o
 -13   1  20      154.72      180.92     18.09 o
 -11   1  20      626.21      655.43     29.16 o
  -9   1  20      461.88      448.49     25.58 o
  -7   1  20      956.26      905.67     21.87 o
  -5   1  20      575.13      557.59     22.23 o
  -3   1  20      409.78      414.76     15.16 o
  -1   1  20      681.53      647.44     20.74 o
   1   1  20       62.23       60.99      9.95 o
   3   1  20     1567.81     1515.76     37.20 o
   5   1  20     1588.42     1693.76     78.62 o
   7   1  20       46.30       43.82     11.87 o
   9   1  20        6.42       -4.88     10.06 o
  11   1  20        1.16       -2.34     12.19 o
 -14   2  20        7.87        0.78     25.78 o
 -12   2  20       22.63       35.55     13.46 o
 -10   2  20        3.29        6.29      7.78 o
  -8   2  20      144.83      132.59     17.50 o
  -6   2  20       51.78       73.91      8.48 o
  -4   2  20       46.66       55.75      7.69 o
  -2   2  20        5.71        3.34      5.73 o
   0   2  20     1255.50     1307.86     31.26 o
   2   2  20       89.57       74.23     13.06 o
   4   2  20      190.89      186.00     14.12 o
   6   2  20      283.81      261.73     21.85 o
   8   2  20        0.01      -14.90      9.93 o
  10   2  20       15.06       11.31     11.29 o
  12   2  20        2.72       10.01     14.23 o
 -13   3  20        8.84       21.62     16.31 o
 -11   3  20       34.31       29.08     10.77 o
  -9   3  20      281.76      268.60     22.66 o
  -7   3  20       72.93       53.79     14.82 o
  -5   3  20      567.57      553.44     24.26 o
  -3   3  20     1456.71     1435.57     43.19 o
  -1   3  20       21.88       33.69      9.03 o
   1   3  20     3266.54     3218.69     56.67 o
   3   3  20      122.94      147.76     12.42 o
   5   3  20     1182.89     1195.35     29.88 o
   7   3  20      266.29      277.13     23.26 o
   9   3  20       26.65       39.38     15.45 o
  11   3  20      156.98      180.55     27.25 o
 -12   4  20        1.10        7.95     12.62 o
 -10   4  20        2.10      -12.75      9.41 o
  -8   4  20      483.29      490.41     25.15 o
  -6   4  20     1782.92     1688.58     70.62 o
  -4   4  20      295.61      266.75     21.45 o
  -2   4  20      953.43     1026.40     53.84 o
   0   4  20        0.06      -13.31      8.87 o
   2   4  20        4.47       21.77     10.81 o
   4   4  20      649.25      702.23     42.62 o
   6   4  20        5.12       -7.26     15.43 o
   8   4  20       47.23       27.31     17.15 o
  10   4  20       57.23       23.86     33.15 o
 -11   5  20      175.54      165.24     23.20 o
  -9   5  20      931.96      910.65     46.57 o
  -7   5  20       42.78       36.12     16.24 o
  -5   5  20       35.83       57.37     30.73 o
  -3   5  20       69.16       86.47     21.35 o
  -1   5  20       90.96      107.26     25.07 o
   1   5  20     1585.53     1803.40    114.79 o
   3   5  20        0.00      -21.31     17.92 o
   5   5  20      176.50      173.39     86.56 o
   7   5  20      388.14      399.65     44.84 o
   9   5  20        9.09      -16.36     20.41 o
 -10   6  20       38.20       53.65     19.72 o
  -8   6  20       35.27       54.31     21.01 o
  -6   6  20       56.64       43.02     18.23 o
  -4   6  20        1.40       20.57     25.10 o
  -2   6  20     1011.19     1115.83     61.96 o
   0   6  20       18.81      -11.13     18.94 o
   2   6  20      357.22      364.79     32.87 o
   4   6  20       66.99       63.41     25.33 o
   6   6  20       12.16       -0.42     20.67 o
  -7   7  20       52.63       53.74     20.23 o
  -5   7  20      206.80      214.90     48.48 o
  -3   7  20      249.87      243.49     34.36 o
  -1   7  20      162.68      230.49     60.44 o
   1   7  20        3.56      -10.59     19.94 o
   3   7  20        8.03      -14.34     31.24 o
 -15   1  21       30.20       60.44     16.95 o
 -13   1  21      346.31      285.92     23.88 o
 -11   1  21      165.69      166.53     16.39 o
  -9   1  21      507.43      470.65     26.97 o
  -7   1  21      427.74      378.89     23.07 o
  -5   1  21        2.75        0.27      7.72 o
  -3   1  21      255.39      241.52     13.35 o
  -1   1  21     2372.51     2130.97     38.43 o
   1   1  21      118.29      130.93     12.70 o
   3   1  21       81.32       61.72     11.37 o
   5   1  21      280.02      361.10     25.43 o
   7   1  21       47.29       67.76     20.37 o
   9   1  21       72.39       70.82     14.00 o
  11   1  21       21.59       13.66     13.42 o
 -14   2  21        0.99       33.40     17.46 o
 -12   2  21       44.67       27.34     13.76 o
 -10   2  21      196.71      198.43     14.34 o
  -8   2  21     2452.20     2274.05     85.76 o
  -6   2  21     2064.82     2043.97     49.41 o
  -4   2  21       22.90       31.32      7.70 o
  -2   2  21       68.65       59.80     10.22 o
   0   2  21      416.04      377.71     19.35 o
   2   2  21       59.04       63.01     11.51 o
   4   2  21      719.53      759.01     29.92 o
   6   2  21        4.46        1.32      9.62 o
   8   2  21      346.82      284.82     21.25 o
  10   2  21      151.79      119.42     16.68 o
 -13   3  21        5.87       23.66     16.27 o
 -11   3  21      218.48      204.88     20.80 o
  -9   3  21      395.88      431.35     23.27 o
  -7   3  21       97.22       84.74     16.96 o
  -5   3  21      331.50      332.69     27.35 o
  -3   3  21       93.39       85.51     13.05 o
  -1   3  21      815.66      849.24     33.34 o
   1   3  21       14.80       13.25      8.27 o
   3   3  21      180.46      173.21     13.56 o
   5   3  21      230.97      223.47     15.82 o
   7   3  21       69.30       62.55     15.32 o
   9   3  21        3.92        0.75     16.48 o
  11   3  21        8.37       -1.61     15.73 o
 -12   4  21       33.28       35.89     16.54 o
 -10   4  21      471.76      558.25     27.82 o
  -8   4  21      101.70       88.40     18.78 o
  -6   4  21      429.54      496.42     44.84 o
  -4   4  21      204.88      208.26     25.18 o
  -2   4  21      155.65      229.71     20.72 o
   0   4  21      199.07      214.18     24.25 o
   2   4  21       18.41       14.54     12.42 o
   4   4  21      284.32      274.47     26.52 o
   6   4  21        4.26       -2.44     14.22 o
   8   4  21       32.25       58.75     19.85 o
  10   4  21        0.87      -15.45     16.66 o
 -11   5  21       31.86       57.76     18.56 o
  -9   5  21       48.93       17.82     15.13 o
  -7   5  21       24.15       48.25     16.51 o
  -5   5  21     1717.26     1623.24     72.99 o
  -3   5  21      414.88      355.97     41.85 o
  -1   5  21      102.83      119.25     27.07 o
   1   5  21      396.55      426.69     34.19 o
   3   5  21      242.05      266.99     31.96 o
   5   5  21        4.88        2.82     20.18 o
   7   5  21       27.29       48.21     25.23 o
  -8   6  21       28.84        1.16     21.28 o
  -6   6  21      110.12       84.25     20.70 o
  -4   6  21       43.67       41.48     23.87 o
  -2   6  21       35.90       53.52     25.10 o
   0   6  21       83.75      126.27     28.44 o
   2   6  21        1.49       -3.47     20.38 o
   4   6  21        0.05      -16.98     20.92 o
   6   6  21        1.21       12.19     25.23 o
  -5   7  21       87.32       72.43     21.81 o
  -3   7  21        4.49       26.38     24.45 o
  -1   7  21        2.35       -2.05     37.90 o
   1   7  21      607.56      597.02     55.55 o
   3   7  21      106.25       48.77     27.79 o
 -14   0  22       33.03       54.45     23.33 o
 -12   0  22      163.12      113.71     20.18 o
 -10   0  22      760.26      744.68     58.93 o
  -8   0  22        0.70        4.22     12.34 o
  -6   0  22      169.21      136.91     42.17 o
  -4   0  22       43.79       49.31     10.00 o
  -2   0  22      472.28      504.39     25.34 o
   0   0  22      536.49      598.16     35.78 o
   2   0  22       39.92       63.57     13.52 o
   4   0  22       53.29       15.48     17.93 o
   6   0  22      129.55       99.78     22.42 o
   8   0  22      639.95      724.47     81.44 o
  10   0  22      439.27      418.22     51.85 o
 -13   1  22        2.03       -3.87     10.06 o
 -11   1  22       63.30       44.98     13.11 o
  -9   1  22      331.60      369.01     36.04 o
  -7   1  22     1626.97     1469.61     41.13 o
  -5   1  22       50.82       47.45      9.39 o
  -3   1  22        8.55       11.25      5.80 o
  -1   1  22     2522.85     2379.58     41.97 o
   1   1  22      390.55      383.32     18.66 o
   3   1  22      535.38      591.53     40.41 o
   5   1  22      747.89      696.15     34.73 o
   7   1  22       47.47       52.83     12.57 o
   9   1  22       28.35       44.70     12.89 o
  11   1  22        4.75      -20.18     13.45 o
 -14   2  22      139.21      132.61     40.70 o
 -12   2  22       19.68       11.26     12.79 o
 -10   2  22        1.77       -9.89      8.54 o
  -8   2  22       47.50       60.19     14.02 o
  -6   2  22      228.77      226.81     27.19 o
  -4   2  22      168.89      130.25     13.36 o
  -2   2  22       50.22       45.27      9.96 o
   0   2  22       52.32       32.64      9.49 o
   2   2  22      247.28      239.12     18.02 o
   4   2  22       76.29       87.90     13.71 o
   6   2  22       36.74       33.51     12.26 o
   8   2  22       68.45       65.70     14.29 o
  10   2  22        7.62       -4.86     11.75 o
 -13   3  22        1.41        8.59     15.72 o
 -11   3  22       95.15       97.77     14.80 o
  -9   3  22       13.88        7.55     11.49 o
  -7   3  22     1887.46     1853.89     54.53 o
  -5   3  22        3.49       15.00     12.85 o
  -3   3  22      330.06      295.59     18.56 o
  -1   3  22     1883.15     1795.85     43.80 o
   1   3  22       19.13       11.98     10.58 o
   3   3  22      252.01      260.31     16.37 o
   5   3  22      155.30      158.76     16.08 o
   7   3  22      478.15      651.74     99.29 o
   9   3  22       64.34       53.21     20.75 o
 -12   4  22        0.36       41.25     41.59 o
 -10   4  22        0.99      -13.94     11.62 o
  -8   4  22      228.29      233.44     22.90 o
  -6   4  22      217.32      215.40     53.27 o
  -4   4  22       58.92       86.80     24.69 o
  -2   4  22        0.73       -8.12      9.53 o
   0   4  22       63.46       66.97     18.04 o
   2   4  22      117.43      107.51     15.73 o
   4   4  22      111.24      104.18     20.27 o
   6   4  22       28.31       17.29     16.07 o
   8   4  22      127.04      115.32     37.56 o
 -11   5  22        0.16      -12.95     15.34 o
  -9   5  22        8.62        1.29     15.17 o
  -7   5  22      219.62      206.70     25.15 o
  -5   5  22      220.66      262.02     53.78 o
  -3   5  22      188.43      190.19     55.83 o
  -1   5  22      667.73      708.80     52.80 o
   1   5  22       98.06      122.71     21.70 o
   3   5  22       44.20       59.65     18.56 o
   5   5  22        8.21        2.59     24.59 o
   7   5  22      293.38      408.07     47.41 o
  -8   6  22       49.91       24.21     18.20 o
  -6   6  22      511.52      514.78     39.44 o
  -4   6  22       12.59       -4.27     20.67 o
  -2   6  22       20.39       19.94     47.12 o
   0   6  22        0.30       16.21     23.56 o
   2   6  22       16.53       35.78     17.41 o
   4   6  22      307.30      269.00     53.78 o
  -5   7  22      193.59      152.61     26.75 o
  -3   7  22      115.86      104.42     32.81 o
  -1   7  22       12.81       13.32     38.93 o
   1   7  22        2.50      -12.29     35.85 o
 -13   1  23       15.50       16.94     12.25 o
 -11   1  23        6.62       14.80     11.87 o
  -9   1  23     2265.48     2062.67     53.22 o
  -7   1  23      695.93      583.69     29.64 o
  -5   1  23     1090.18     1077.27     34.95 o
  -3   1  23     2486.29     2443.61     42.24 o
  -1   1  23       51.61       50.62      9.30 o
   1   1  23     4367.27     4205.82     63.65 o
   3   1  23     3783.54     3414.87     65.74 o
   5   1  23      351.28      342.53     27.65 o
   7   1  23       16.30       14.69     11.22 o
   9   1  23        4.34       -0.59     11.96 o
  11   1  23       74.73       91.31     20.72 o
 -14   2  23       27.42       42.58     19.67 o
 -12   2  23       59.10       79.13     17.01 o
 -10   2  23      179.75      209.41     15.66 o
  -8   2  23      186.44      217.16     20.08 o
  -6   2  23      158.72      148.55     18.54 o
  -4   2  23       80.09       74.92     11.22 o
  -2   2  23        2.37       11.54      8.82 o
   0   2  23      491.88      471.66     22.33 o
   2   2  23       29.76       45.51     12.02 o
   4   2  23       34.55       32.06     11.26 o
   6   2  23      414.99      398.82     24.21 o
   8   2  23      152.08      153.81     19.48 o
  10   2  23       12.54       -9.32     11.75 o
 -13   3  23       34.94       41.45     19.69 o
 -11   3  23      232.38      250.70     23.81 o
  -9   3  23        7.94        4.57     10.39 o
  -7   3  23       12.74        0.98     12.09 o
  -5   3  23      618.34      631.91     35.33 o
  -3   3  23       18.30       12.93      9.54 o
  -1   3  23     2469.41     2465.76     54.09 o
   1   3  23       41.20       61.82     13.87 o
   3   3  23       84.95      101.50     16.19 o
   5   3  23     1069.87     1080.40     36.07 o
   7   3  23       34.05       18.66     17.17 o
   9   3  23       15.11       45.12     19.80 o
 -12   4  23        2.41       11.03     25.17 o
 -10   4  23        4.40      -17.00     15.38 o
  -8   4  23      132.24      165.62     22.48 o
  -6   4  23      405.27      484.58     46.29 o
  -4   4  23      385.91      387.36     33.11 o
  -2   4  23       74.02       50.73     14.91 o
   0   4  23       27.22       38.52     13.46 o
   2   4  23      306.99      340.31     24.79 o
   4   4  23      253.47      256.30     27.34 o
   6   4  23        2.23      -13.75     15.13 o
   8   4  23        0.21      -20.99     15.95 o
  -9   5  23       93.12       84.39     20.38 o
  -7   5  23      114.41       88.05     20.09 o
  -5   5  23      137.55      137.60     29.67 o
  -3   5  23       37.84       -4.39     19.67 o
  -1   5  23      361.15      343.26     63.49 o
   1   5  23       84.70       89.25     20.60 o
   3   5  23      695.21      692.60     43.95 o
   5   5  23       35.76       18.80     45.07 o
   7   5  23        4.67        1.75     30.22 o
  -8   6  23        9.30        3.95     17.91 o
  -6   6  23        6.39      -16.80     24.00 o
  -4   6  23      113.34       80.22     28.30 o
  -2   6  23      180.16      171.99     65.56 o
   0   6  23      233.74      302.34     40.08 o
   2   6  23      102.99      177.66     39.44 o
   4   6  23      105.28      124.29     29.93 o
  -3   7  23        7.17       22.77     25.07 o
  -1   7  23        1.08       39.95     45.07 o
 -14   0  24       77.83       99.37     42.00 o
 -12   0  24       40.69       30.29     15.96 o
 -10   0  24     1177.39     1216.13     60.40 o
  -8   0  24     1311.13     1250.94     50.02 o
  -6   0  24      366.79      433.85     67.49 o
  -4   0  24      104.49      113.85     19.20 o
  -2   0  24        7.67       -6.93      9.40 o
   0   0  24        2.67       17.45     11.20 o
   2   0  24     1981.51     1935.06     61.95 o
   4   0  24       15.78       18.91     17.20 o
   6   0  24       15.85       11.09     16.92 o
   8   0  24      107.55       74.81     24.07 o
  10   0  24       68.51       70.09     23.32 o
 -13   1  24        6.01       32.42     13.89 o
 -11   1  24        0.01       -6.66     10.69 o
  -9   1  24      205.98      146.35     17.50 o
  -7   1  24        7.27       22.99     11.64 o
  -5   1  24        0.95        5.37      9.97 o
  -3   1  24      598.14      564.64     29.05 o
  -1   1  24      643.09      590.17     23.21 o
   1   1  24     1528.28     1427.37     33.24 o
   3   1  24      766.49      677.18     30.54 o
   5   1  24       53.94       58.36     12.93 o
   7   1  24        2.45      -11.56     10.39 o
   9   1  24        1.65       -2.06     10.68 o
 -12   2  24       63.46       35.12     16.15 o
 -10   2  24       31.54       34.20     10.13 o
  -8   2  24        0.03        4.16     11.35 o
  -6   2  24      734.96      705.10     34.07 o
  -4   2  24      163.15      165.96     18.21 o
  -2   2  24       51.34       74.06     12.22 o
   0   2  24      655.34      666.03     27.03 o
   2   2  24      316.77      304.99     21.01 o
   4   2  24       25.05       35.39     12.16 o
   6   2  24       16.57        8.23     10.71 o
   8   2  24       62.36       68.27     14.72 o
  10   2  24       61.92       75.03     18.29 o
 -11   3  24       50.42       51.36     13.98 o
  -9   3  24      736.72      723.00     33.76 o
  -7   3  24       73.68       62.82     16.85 o
  -5   3  24      191.04      200.92     19.95 o
  -3   3  24      491.87      472.95     28.28 o
  -1   3  24      100.80       90.45     14.69 o
   1   3  24     3321.11     3301.52     93.74 o
   3   3  24     1959.71     2105.68     49.61 o
   5   3  24       55.38       61.47     13.53 o
   7   3  24       22.02       15.81     15.57 o
   9   3  24       30.51       26.61     18.87 o
 -10   4  24      122.42      133.07     19.53 o
  -8   4  24       24.35        9.28     16.78 o
  -6   4  24        4.06       19.63     20.24 o
  -4   4  24      250.46      222.83     23.34 o
  -2   4  24        0.92       -1.06     12.17 o
   0   4  24      233.67      216.08     21.77 o
   2   4  24       59.32       90.88     18.78 o
   4   4  24      164.33      222.56     33.74 o
   6   4  24      116.14      116.56     23.64 o
   8   4  24        6.06        1.79     28.31 o
  -9   5  24      102.79       93.89     22.85 o
  -7   5  24       31.25       58.39     24.63 o
  -5   5  24      232.49      278.39     39.35 o
  -3   5  24      315.38      352.86     43.44 o
  -1   5  24      915.31      858.15     63.74 o
   1   5  24       34.71       41.94     17.88 o
   3   5  24       14.92       30.27     36.37 o
   5   5  24      282.89      235.60     38.71 o
  -6   6  24       35.12       48.44     20.01 o
  -4   6  24      193.25      143.77     33.68 o
  -2   6  24       13.71       13.94     23.77 o
   0   6  24        5.56       22.79     21.98 o
   2   6  24       35.42       62.11     26.81 o
   4   6  24       41.73       33.13     52.25 o
 -13   1  25      221.07      274.47     32.13 o
 -11   1  25      255.19      243.81     22.77 o
  -9   1  25      161.92      187.82     19.57 o
  -7   1  25      348.22      280.10     22.05 o
  -5   1  25     3778.31     3307.93     69.50 o
  -3   1  25     2496.00     2450.10     56.87 o
  -1   1  25     2853.20     2709.96     49.57 o
   1   1  25     2528.34     2293.29     44.21 o
   3   1  25       84.31      118.49     14.26 o
   5   1  25      570.29      610.77     30.66 o
   7   1  25      190.82      213.40     20.11 o
   9   1  25       89.18       77.67     21.39 o
 -12   2  25       91.20      109.99     23.03 o
 -10   2  25       61.08       53.39     17.94 o
  -8   2  25      129.06      128.59     17.87 o
  -6   2  25       20.02       15.72     11.92 o
  -4   2  25       58.21       47.27     14.12 o
  -2   2  25      187.58      166.60     15.89 o
   0   2  25      522.99      535.97     35.76 o
   2   2  25      265.56      258.07     20.35 o
   4   2  25        8.36       -3.45     11.20 o
   6   2  25       29.06       25.88     12.64 o
   8   2  25        0.26       -2.40     13.15 o
 -11   3  25      138.82      180.79     27.40 o
  -9   3  25       74.60       74.23     20.65 o
  -7   3  25       35.73       23.39     13.65 o
  -5   3  25       30.88       16.11     12.16 o
  -3   3  25     4142.75     3854.25     77.49 o
  -1   3  25      214.20      181.01     17.99 o
   1   3  25       14.59       17.82     12.02 o
   3   3  25      209.40      238.19     19.86 o
   5   3  25       58.64       56.33     16.34 o
   7   3  25      298.79      338.35     51.98 o
 -10   4  25       54.46       49.69     16.39 o
  -8   4  25       81.83       85.29     24.57 o
  -6   4  25        7.21       -3.96     15.95 o
  -4   4  25       44.44       52.11     15.73 o
  -2   4  25       13.74       24.87     14.03 o
   0   4  25        9.81       13.02     12.32 o
   2   4  25       95.95       95.99     26.63 o
   4   4  25      108.26       91.87     20.63 o
   6   4  25        0.01       -0.24     16.90 o
  -9   5  25        2.54      -11.70     15.34 o
  -7   5  25       73.94       72.13     28.14 o
  -5   5  25       23.66       22.96     20.84 o
  -3   5  25       80.12       77.15     20.48 o
  -1   5  25       87.12       52.41     19.30 o
   1   5  25      212.74      245.72     28.14 o
   3   5  25       39.14        9.27     44.56 o
   5   5  25        5.51       14.97     22.93 o
  -6   6  25       11.01        4.48     16.95 o
  -4   6  25      172.71      159.58     45.59 o
  -2   6  25       42.90       64.12     21.23 o
   0   6  25       89.10      142.31     51.22 o
   2   6  25      210.96      245.86     61.47 o
 -12   0  26        8.99      -12.42     13.64 o
 -10   0  26        0.00      -16.78     12.55 o
  -8   0  26      120.53      115.52     21.18 o
  -6   0  26      251.36      261.74     40.93 o
  -4   0  26       36.60       33.11     15.31 o
  -2   0  26      130.66      107.91     16.32 o
   0   0  26      869.30      776.12     47.32 o
   2   0  26       73.56       75.14     16.03 o
   4   0  26      183.28      201.94     24.83 o
   6   0  26        0.22      -21.65     14.43 o
   8   0  26       47.32       56.61     24.60 o
 -13   1  26       96.09      138.08     23.71 o
 -11   1  26        3.31       13.53     11.22 o
  -9   1  26       69.58       74.11     15.36 o
  -7   1  26      804.33      690.74     34.27 o
  -5   1  26      325.82      266.99     22.16 o
  -3   1  26      588.04      536.99     35.94 o
  -1   1  26      525.28      565.34     24.05 o
   1   1  26       80.79      105.04     13.09 o
   3   1  26      473.87      446.58     23.89 o
   5   1  26      248.35      220.47     20.11 o
   7   1  26       18.01       15.52     12.88 o
   9   1  26        0.19        7.52     12.65 o
 -12   2  26      164.05      293.49     32.23 o
 -10   2  26       40.78       54.49     11.61 o
  -8   2  26      103.40      120.95     17.57 o
  -6   2  26      113.87      105.95     16.31 o
  -4   2  26       28.38       20.92     12.08 o
  -2   2  26       33.99       35.84     12.33 o
   0   2  26       24.70       22.79     10.46 o
   2   2  26      200.40      207.11     18.75 o
   4   2  26        0.03        2.81     11.04 o
   6   2  26        5.26       19.39     13.57 o
   8   2  26       21.65       23.22     16.86 o
 -11   3  26      196.22      245.98     31.07 o
  -9   3  26       55.84       56.36     15.96 o
  -7   3  26      978.69      979.67     43.00 o
  -5   3  26        3.53       79.69     60.79 o
  -3   3  26       40.02       44.73     16.02 o
  -1   3  26       58.46       34.72     13.77 o
   1   3  26        5.05       37.05     13.61 o
   3   3  26      291.18      262.43     24.83 o
   5   3  26        9.89       17.18     14.94 o
   7   3  26        0.20       -0.74     18.53 o
 -10   4  26        1.11      -14.72     13.48 o
  -8   4  26       42.69       47.79     21.92 o
  -6   4  26       62.20       46.05     16.49 o
  -4   4  26       71.70      105.09     18.79 o
  -2   4  26      231.97      213.53     23.25 o
   0   4  26      336.95      410.20     34.00 o
   2   4  26       31.27       27.78     16.54 o
   4   4  26        3.08        6.06     24.07 o
   6   4  26        2.71      -23.58     15.72 o
  -7   5  26       73.09       47.53     26.58 o
  -5   5  26      150.58      130.01     32.60 o
  -3   5  26       87.98       92.46     46.42 o
  -1   5  26        2.25       20.48     22.94 o
   1   5  26        0.08        0.02     20.41 o
   3   5  26       72.89       72.52     37.90 o
  -4   6  26      101.22       65.64     44.05 o
  -2   6  26        6.61      -16.96     16.91 o
   0   6  26      149.54      207.02     51.73 o
 -11   1  27      483.70      483.10     27.98 o
  -9   1  27       35.48       18.85     12.68 o
  -7   1  27     1718.87     1498.24     45.39 o
  -5   1  27      473.98      450.78     28.08 o
  -3   1  27      433.86      371.11     25.53 o
  -1   1  27       45.42       24.45     11.25 o
   1   1  27      314.46      282.05     18.57 o
   3   1  27     1174.17     1046.72     34.69 o
   5   1  27       74.69      115.46     16.32 o
   7   1  27       31.05       34.52     13.26 o
 -12   2  27       71.36      103.28     29.50 o
 -10   2  27       27.80       34.82     14.72 o
  -8   2  27      191.84      174.46     30.29 o
  -6   2  27       18.42        9.54     11.90 o
  -4   2  27       66.91       47.01     14.40 o
  -2   2  27      465.53      449.91     28.39 o
   0   2  27       23.24       18.09      9.70 o
   2   2  27       19.26        2.62     10.63 o
   4   2  27       14.40       18.91     12.87 o
   6   2  27       54.46       36.24     13.29 o
   8   2  27       18.63       27.86     16.43 o
 -11   3  27       31.23        9.08     19.04 o
  -9   3  27      121.03       75.28     17.05 o
  -7   3  27      300.28      338.60     30.46 o
  -5   3  27      376.99      324.28     26.00 o
  -3   3  27        0.45      -17.66     11.83 o
  -1   3  27        3.28        6.92     13.60 o
   1   3  27       53.47       45.11     14.77 o
   3   3  27      198.01      222.07     20.68 o
   5   3  27        0.02       -1.89     15.93 o
   7   3  27        2.04       23.80     33.86 o
  -8   4  27        1.48      -14.53     18.07 o
  -6   4  27       67.25       70.47     18.27 o
  -4   4  27        0.62        3.30     13.67 o
  -2   4  27      119.28      126.27     20.13 o
   0   4  27        6.08        9.69     13.63 o
   2   4  27      164.65      179.46     26.06 o
   4   4  27        3.00      -15.73     20.92 o
  -7   5  27       12.25        5.04     23.38 o
  -5   5  27       68.04       59.44     22.24 o
  -3   5  27       15.58       11.01     22.28 o
  -1   5  27       54.77       46.82     20.50 o
   1   5  27       44.25       54.05     68.12 o
   3   5  27       16.84       20.49     23.61 o
 -12   0  28        0.09       -8.56     17.62 o
 -10   0  28       30.74       46.42     25.28 o
  -8   0  28      123.21      155.70     36.70 o
  -6   0  28       15.88       35.31     16.55 o
  -4   0  28      118.51      151.71     23.82 o
  -2   0  28      309.23      365.63     33.35 o
   0   0  28       48.73       64.61     22.71 o
   2   0  28      403.63      429.53     30.70 o
   4   0  28        0.50        0.11     14.34 o
   6   0  28        2.94      -13.58     16.92 o
   8   0  28      165.57      223.78     38.42 o
 -11   1  28        0.07        5.77     12.12 o
  -9   1  28        0.97       25.35     12.80 o
  -7   1  28      222.54      255.84     22.80 o
  -5   1  28      107.57       83.74     15.78 o
  -3   1  28       47.63       43.48     13.88 o
  -1   1  28      295.70      270.34     22.63 o
   1   1  28       30.71       30.95     10.65 o
   3   1  28       21.15        5.46      9.84 o
   5   1  28        0.00       -3.86     11.27 o
   7   1  28      104.76      202.33     19.64 o
 -10   2  28      187.46      229.08     26.73 o
  -8   2  28        0.16       20.03     13.36 o
  -6   2  28       38.42       38.98     13.58 o
  -4   2  28       46.92       42.29     14.57 o
  -2   2  28      101.42      102.61     16.62 o
   0   2  28      111.25      101.92     26.17 o
   2   2  28        3.77       10.74     10.08 o
   4   2  28       60.55       70.66     16.39 o
   6   2  28       14.24       42.74     19.07 o
  -9   3  28       76.76       96.23     21.07 o
  -7   3  28       62.79       85.25     17.85 o
  -5   3  28      890.90      843.24     40.54 o
  -3   3  28       60.78       63.06     15.72 o
  -1   3  28       96.83       73.22     16.50 o
   1   3  28      251.03      267.80     51.75 o
   3   3  28       24.79       19.83     12.37 o
   5   3  28      290.89      365.33     38.24 o
  -8   4  28       12.91      -26.56     27.54 o
  -6   4  28        0.69       18.48     15.34 o
  -4   4  28       46.68       43.80     20.77 o
  -2   4  28       20.94       17.51     14.13 o
   0   4  28        4.48       21.27     14.39 o
   2   4  28      102.03      134.27     68.12 o
   4   4  28        1.35        6.25     20.97 o
  -5   5  28      357.33      611.11    142.39 o
  -3   5  28       20.67       26.65     18.08 o
  -1   5  28       96.22      106.00     28.61 o
   1   5  28       43.07       97.79     33.29 o
 -11   1  29        0.10       -1.29     13.07 o
  -9   1  29        0.45       11.07     11.32 o
  -7   1  29      226.57      215.89     21.55 o
  -5   1  29      597.16      627.63     34.39 o
  -3   1  29       19.71       33.44     12.40 o
  -1   1  29      344.55      364.30     26.48 o
   1   1  29       25.86       12.65     11.35 o
   3   1  29       18.45       26.58     10.96 o
   5   1  29      102.05       98.99     16.81 o
   7   1  29       29.46       10.21     13.23 o
 -10   2  29       12.84       -4.07     16.36 o
  -8   2  29       94.22      116.38     18.30 o
  -6   2  29       11.48      -11.74     11.44 o
  -4   2  29        9.93       -5.02     11.59 o
  -2   2  29       30.55       -0.97     11.94 o
   0   2  29       21.47       31.10     14.40 o
   2   2  29        1.89        0.80     10.07 o
   4   2  29       27.29       25.85     13.40 o
   6   2  29       20.18       24.56     15.85 o
  -9   3  29      157.32      173.55     31.29 o
  -7   3  29      101.20      105.11     21.92 o
  -5   3  29      119.72       90.84     17.74 o
  -3   3  29        0.30       12.46     13.30 o
  -1   3  29       75.52      119.78     34.13 o
   1   3  29      220.12      234.32     29.42 o
   3   3  29       31.71       56.39     17.02 o
   5   3  29      140.82      202.25     41.39 o
  -6   4  29      112.89      102.24     25.06 o
  -4   4  29       38.62       29.39     18.33 o
  -2   4  29        1.19       -2.53     16.71 o
   0   4  29      100.86      143.12     26.09 o
   2   4  29      152.97      255.53     42.00 o
  -3   5  29       34.30       59.63     21.43 o
  -1   5  29      146.35      164.36     29.56 o
 -10   0  30        0.45       10.57     20.13 o
  -8   0  30        7.93       26.41     18.06 o
  -6   0  30      115.26       96.33     21.51 o
  -4   0  30       48.97       25.98     16.63 o
  -2   0  30      174.85      159.99     25.21 o
   0   0  30       21.15       18.63     17.25 o
   2   0  30        3.57       -3.80     15.28 o
   4   0  30      299.56      316.43     32.60 o
   6   0  30       34.09       37.09     24.26 o
  -9   1  30       12.99       10.04     13.79 o
  -7   1  30      131.96      137.23     19.58 o
  -5   1  30       10.54       33.28     13.72 o
  -3   1  30       15.17       33.02     13.33 o
  -1   1  30        0.55        1.18      9.74 o
   1   1  30       21.97        9.79     13.36 o
   3   1  30        9.56       12.02     10.77 o
   5   1  30        9.38       20.22     12.70 o
  -8   2  30       70.69       79.95     24.86 o
  -6   2  30        0.11        2.85     12.56 o
  -4   2  30       16.22       11.05     13.29 o
  -2   2  30       23.63       33.14     14.26 o
   0   2  30        0.24       10.53     13.97 o
   2   2  30        0.66       11.75     13.46 o
   4   2  30       84.29      131.77     17.36 o
  -7   3  30      130.11      148.84     26.65 o
  -5   3  30      189.87      255.70     25.47 o
  -3   3  30        9.71       -9.27     13.47 o
  -1   3  30       54.86       16.28     14.45 o
   1   3  30       23.48       -7.85     16.86 o
   3   3  30        0.06      -25.61     19.91 o
  -6   4  30       70.61       86.85     23.92 o
  -4   4  30        1.84       -8.36     13.94 o
  -2   4  30        0.36       -1.10     13.45 o
   0   4  30       28.08       38.02     20.55 o
   2   4  30       65.46       85.63     29.28 o
  -9   1  31        5.51       32.76     15.52 o
  -7   1  31       66.40       99.12     19.22 o
  -5   1  31        9.81       18.12     11.54 o
  -3   1  31        5.70       24.72     12.55 o
  -1   1  31       28.13       12.18     11.51 o
   1   1  31        4.01       20.92     12.39 o
   3   1  31        0.53       -9.19     20.59 o
   5   1  31        2.68       -3.41     12.13 o
  -8   2  31       66.32       71.20     28.61 o
  -6   2  31       39.97       42.56     19.50 o
  -4   2  31        0.59       11.44     13.25 o
  -2   2  31        0.00      -19.76     15.19 o
   0   2  31       70.24       72.15     17.19 o
   2   2  31        7.01       -6.10     13.50 o
   4   2  31      110.41      161.28     23.25 o
  -7   3  31        0.10       11.82     18.52 o
  -5   3  31        9.26        5.93     16.43 o
  -3   3  31        2.52       12.12     14.52 o
  -1   3  31       72.18       79.18     18.59 o
   1   3  31        4.59       27.83     15.47 o
  -4   4  31      124.46      143.98     26.86 o
  -2   4  31      132.02      153.49     23.65 o
  -8   0  32        0.47        9.54     25.61 o
  -6   0  32       26.67       10.24     20.28 o
  -4   0  32      130.41      136.85     25.35 o
  -2   0  32       50.57       39.19     20.70 o
   0   0  32        0.39        6.69     16.65 o
   2   0  32      252.26      293.58     34.44 o
   4   0  32        6.62       12.29     20.56 o
  -7   1  32       98.95       95.62     19.26 o
  -5   1  32       16.98       56.97     16.58 o
  -3   1  32       55.60       44.62     13.56 o
  -1   1  32       90.27       88.64     22.30 o
   1   1  32       13.42       11.79     13.38 o
   3   1  32        0.96       19.33     14.66 o
  -6   2  32        0.47      -11.89     21.59 o
  -4   2  32        2.63        4.55     17.52 o
  -2   2  32       54.31       54.84     17.00 o
   0   2  32        1.03        8.06     14.45 o
   2   2  32       46.55       55.71     18.83 o
  -5   3  32        3.91        5.58     18.13 o
  -3   3  32       27.83       29.09     19.25 o
  -1   3  32        0.91       -6.56     13.42 o
  -7   1  33       25.01       35.10     16.05 o
  -5   1  33       68.44      110.84     20.13 o
  -3   1  33       17.19       33.54     14.21 o
  -1   1  33       45.19       46.75     14.66 o
   1   1  33        0.05       29.54     14.28 o
  -4   2  33       11.02       21.53     18.76 o
  -2   2  33        2.30       17.58     17.17 o
   0   2  33       25.73       11.95     16.36 o
  -4   0  34       40.74       12.96     20.64 o
  -2   0  34      160.50      204.59     37.26 o
   0   0  34       18.13       18.99     22.01 o
  -3   1  34       18.63       18.11     15.07 o
  -1   1  34       44.18       37.25     24.10 o
 
